# Supplementary material for: 6,6′-Dimeth­oxy-2,2′-[p-phenyl­ene­bis(nitrilo­methyl­idyne)]diphenol chloro­form disolvate
Source: Acta Crystallogr Sect E Struct Rep Online. 2009 Mar 6;65(Pt 4):o680–1. doi: 10.1107/S1600536809007302 (PMC2969051; doi:10.1107/S1600536809007302)
Supplement: Supplementary file 2 [file e-65-0o680-Isup2.hkl]

# 
# h,k,l, Fc-squared, Fo-squared, sigma(Fo-squared) and status flag 
# 
data_I
_shelx_title ' 2mim in P2(1)/c        (100K)' 
_shelx_refln_list_code          4 
_shelx_F_calc_maximum      201.45 
_exptl_crystal_F_000       628.00 
_reflns_d_resolution_high  0.7696 
 
loop_ 
 _symmetry_equiv_pos_as_xyz 
 'x, y, z' 
 '-x, y+1/2, -z+1/2' 
 '-x, -y, -z' 
 'x, -y-1/2, z-1/2' 
 
_cell_length_a    10.4773 
_cell_length_b    21.3287 
_cell_length_c     6.2424 
_cell_angle_alpha  90.000 
_cell_angle_beta  105.669 
_cell_angle_gamma  90.000 
 
_shelx_F_squared_multiplier     1.000 
 
loop_ 
 _refln_index_h 
 _refln_index_k 
 _refln_index_l 
 _refln_F_squared_calc 
 _refln_F_squared_meas 
 _refln_F_squared_sigma 
 _refln_observed_status 
   1   0   0      392.71      342.63      6.81 o 
   2   0   0    22938.59    22770.96    347.54 o 
   3   0   0     1763.31     1698.93     25.66 o 
   4   0   0       25.27       14.29      7.58 o 
   5   0   0      795.36      609.49     18.66 o 
   6   0   0     5250.49     5090.83     55.17 o 
   7   0   0     5189.67     5152.10     70.07 o 
   8   0   0       66.24       83.33     18.51 o 
   9   0   0     1141.76     1119.36     24.90 o 
  10   0   0        2.34        7.37     10.67 o 
  11   0   0      214.70      238.98     16.01 o 
  12   0   0      562.07      612.53     33.04 o 
  13   0   0      449.25      527.18     30.13 o 
   1   1   0      222.15      199.05      3.60 o 
   2   1   0     6103.28     6033.00     42.92 o 
   3   1   0    19689.37    19073.34    112.45 o 
   4   1   0     6751.12     6657.73     42.99 o 
   5   1   0      348.91      319.36      8.83 o 
   6   1   0      132.65      124.62      6.67 o 
   7   1   0       50.92       37.21      6.31 o 
   8   1   0        0.10       -6.71      6.50 o 
   9   1   0      366.20      364.26     12.43 o 
  10   1   0       37.93       41.83      8.21 o 
  11   1   0       25.59       41.95      8.77 o 
  12   1   0        0.04       -5.55     15.83 o 
  13   1   0      122.93      130.20     11.39 o 
   1   2   0      289.61      289.63      4.44 o 
   2   2   0     4394.26     4356.97     33.35 o 
   3   2   0     1778.19     1681.10     17.55 o 
   4   2   0      419.77      379.82      7.73 o 
   5   2   0       17.72       16.56      4.37 o 
   6   2   0      138.81      161.56      7.05 o 
   7   2   0        5.01       -5.83      5.87 o 
   8   2   0      390.05      381.85     11.72 o 
   9   2   0     1248.48     1160.43     17.83 o 
  10   2   0      592.17      580.33     14.58 o 
  11   2   0      106.91      111.99      9.87 o 
  12   2   0      100.14       89.31     11.53 o 
  13   2   0       24.35       16.60      9.68 o 
   1   3   0      115.51      103.19      4.37 o 
   2   3   0     5658.84     5732.40     33.55 o 
   3   3   0     3912.12     3746.76     26.51 o 
   4   3   0     1634.43     1535.55     14.16 o 
   5   3   0     3955.21     3760.36     27.79 o 
   6   3   0     4326.70     3942.74     29.88 o 
   7   3   0     2182.16     2108.37     21.97 o 
   8   3   0       13.40        9.84      6.60 o 
   9   3   0       74.20       78.72      8.42 o 
  10   3   0       17.74       15.03      7.80 o 
  11   3   0      366.44      380.75     13.52 o 
  12   3   0      358.45      366.35     16.78 o 
  13   3   0      236.86      225.78     12.51 o 
   0   4   0    12584.55    14521.63    237.12 o 
   1   4   0     1216.66     1272.39     20.51 o 
   2   4   0     1592.09     1570.03     11.84 o 
   3   4   0     2023.45     1890.99     15.27 o 
   4   4   0     1783.66     1752.14     15.44 o 
   5   4   0       69.35       77.46      5.08 o 
   6   4   0       87.60       82.57      5.74 o 
   7   4   0        0.95       -5.44      5.23 o 
   8   4   0      161.33      166.09      9.01 o 
   9   4   0      266.58      278.74     11.23 o 
  10   4   0      296.22      292.59     11.87 o 
  11   4   0        9.96        7.97      8.16 o 
  12   4   0      100.95      104.92     10.37 o 
   1   5   0     1191.70     1254.23     14.62 o 
   2   5   0      456.10      471.27      7.61 o 
   3   5   0       29.97       50.82      3.90 o 
   4   5   0     1818.39     1840.78     16.14 o 
   5   5   0       99.49       87.04      5.17 o 
   6   5   0     1416.48     1432.31     15.64 o 
   7   5   0      305.46      303.79      9.65 o 
   8   5   0      137.75      146.84      8.29 o 
   9   5   0      157.58      173.04      9.62 o 
  10   5   0        0.25        5.31     11.19 o 
  11   5   0      348.50      348.59     13.36 o 
  12   5   0      100.32       93.87     10.35 o 
   0   6   0      764.08      967.44     35.46 o 
   1   6   0     5843.75     6291.94     58.60 o 
   2   6   0     4085.46     4287.68     28.31 o 
   3   6   0       13.65        9.66      3.10 o 
   4   6   0     3327.92     3485.11     25.58 o 
   5   6   0     1222.72     1297.08     14.03 o 
   6   6   0        0.16        5.81      4.93 o 
   7   6   0      209.49      207.72      8.31 o 
   8   6   0     4273.75     3995.98     40.34 o 
   9   6   0      159.90      170.14      9.73 o 
  10   6   0     1040.35      983.19     17.39 o 
  11   6   0       96.96      103.50      9.97 o 
  12   6   0       29.51        2.76      9.03 o 
   1   7   0       80.89      103.57     12.10 o 
   2   7   0        7.14       11.27      3.24 o 
   3   7   0       78.47       94.16      4.49 o 
   4   7   0      888.76      910.63     10.50 o 
   5   7   0     1638.59     1644.22     16.23 o 
   6   7   0      793.07      714.19     11.67 o 
   7   7   0     2820.10     2665.38     24.23 o 
   8   7   0      201.04      202.18      8.95 o 
   9   7   0     1805.70     1767.70     20.66 o 
  10   7   0       20.02       19.71      8.22 o 
  11   7   0       89.73       95.80      9.85 o 
  12   7   0      120.39      139.01     11.13 o 
   0   8   0     4962.80     5601.30     81.80 o 
   1   8   0     1482.21     1591.35     16.20 o 
   2   8   0      486.23      515.60      7.95 o 
   3   8   0     1820.01     1885.01     16.34 o 
   4   8   0      615.84      602.28      9.56 o 
   5   8   0      950.66      916.40     11.46 o 
   6   8   0     1900.63     1839.26     18.71 o 
   7   8   0      984.39      975.54     14.51 o 
   8   8   0      321.13      296.33     10.48 o 
   9   8   0      581.03      575.43     13.23 o 
  10   8   0        0.09       -8.11      7.77 o 
  11   8   0      106.36      125.82     10.33 o 
  12   8   0       68.20      102.50     12.32 o 
   1   9   0      700.64      726.03     12.31 o 
   2   9   0     1560.58     1631.92     17.72 o 
   3   9   0     4967.62     5081.33     34.63 o 
   4   9   0     2538.39     2499.61     20.85 o 
   5   9   0       69.19       71.35      5.52 o 
   6   9   0      114.18      134.71      6.80 o 
   7   9   0      935.88      869.21     14.03 o 
   8   9   0       16.95       15.03      6.64 o 
   9   9   0      391.02      417.45     12.15 o 
  10   9   0       44.06       66.79      9.07 o 
  11   9   0       30.63       34.58      9.15 o 
  12   9   0        0.53       13.64     10.55 o 
   0  10   0     5631.22     5933.38     86.91 o 
   1  10   0      859.55      935.36     11.98 o 
   2  10   0      178.64      204.96      8.21 o 
   3  10   0        0.02       -0.60      3.43 o 
   4  10   0      135.23      144.64      6.07 o 
   5  10   0      428.15      402.02      9.42 o 
   6  10   0      550.24      532.83     11.12 o 
   7  10   0       25.85       26.28      6.38 o 
   8  10   0      248.80      247.69     10.48 o 
   9  10   0       45.32       59.87      7.78 o 
  10  10   0      126.21      112.54      9.90 o 
  11  10   0      126.59      110.18     11.40 o 
  12  10   0       50.89       89.71     19.22 o 
   1  11   0       33.71       49.05      4.33 o 
   2  11   0      119.23      118.31      5.28 o 
   3  11   0     1409.58     1472.73     14.80 o 
   4  11   0       33.23       35.97      4.67 o 
   5  11   0      144.52      153.81      6.81 o 
   6  11   0        3.17        1.69      5.27 o 
   7  11   0      229.71      236.82      9.29 o 
   8  11   0      129.74      131.30      8.22 o 
   9  11   0        0.51       -1.76      7.53 o 
  10  11   0      330.01      307.59     14.65 o 
  11  11   0       37.66       15.80     11.43 o 
  12  11   0       16.58       41.56     12.63 o 
   0  12   0      831.13      877.01     12.91 o 
   1  12   0      312.12      301.56      8.24 o 
   2  12   0     1256.51     1403.56     14.37 o 
   3  12   0      429.84      481.24      8.64 o 
   4  12   0      163.50      225.74      7.42 o 
   5  12   0      791.77      814.36     12.70 o 
   6  12   0       19.47       24.71      5.79 o 
   7  12   0       10.04        2.77      6.01 o 
   8  12   0       58.10       62.57      7.47 o 
   9  12   0       16.51       14.01      7.93 o 
  10  12   0      753.23      692.66     17.34 o 
  11  12   0        0.09        5.58     10.91 o 
   1  13   0      189.02      208.85     12.86 o 
   2  13   0      325.69      338.56      8.73 o 
   3  13   0      417.98      459.70     10.43 o 
   4  13   0     1003.15     1044.28     13.71 o 
   5  13   0        3.47        4.36      4.93 o 
   6  13   0        2.34       -0.26      5.71 o 
   7  13   0       81.46       93.03      8.02 o 
   8  13   0      131.76      139.26      8.58 o 
   9  13   0       19.58       -0.49      9.22 o 
  10  13   0       11.57       25.46      9.45 o 
  11  13   0       58.69       72.40     16.48 o 
   0  14   0      826.32      850.26     14.76 o 
   1  14   0      161.12      191.41      8.70 o 
   2  14   0      115.81      128.39      7.09 o 
   3  14   0      205.18      210.46      7.28 o 
   4  14   0      168.37      182.93      7.39 o 
   5  14   0      195.67      213.40      8.24 o 
   6  14   0       51.86       47.66      6.58 o 
   7  14   0        0.11        4.17      6.25 o 
   8  14   0       13.31        4.35      8.78 o 
   9  14   0       28.08       36.31      9.77 o 
  10  14   0        6.27       28.31     12.50 o 
  11  14   0       13.03       18.23     26.33 o 
   1  15   0       55.25       62.32      8.89 o 
   2  15   0     1138.00     1186.02     20.48 o 
   3  15   0     1733.54     1741.82     20.28 o 
   4  15   0      401.58      399.46     12.02 o 
   5  15   0      164.06      183.33     12.59 o 
   6  15   0      189.44      209.07      9.96 o 
   7  15   0        0.27        5.75      7.68 o 
   8  15   0      106.37      107.99     13.21 o 
   9  15   0       89.64       81.49     14.55 o 
  10  15   0        1.10        2.22     14.02 o 
  11  15   0       15.32       57.26     19.06 o 
   0  16   0     1391.99     1405.11     46.58 o 
   1  16   0     1143.54     1170.33     36.37 o 
   2  16   0      842.38      872.12     18.78 o 
   3  16   0        8.18        8.15      7.23 o 
   4  16   0      124.41      124.01      8.41 o 
   5  16   0      424.94      412.01     12.82 o 
   6  16   0      552.62      524.05     14.13 o 
   7  16   0       30.29       34.53      8.15 o 
   8  16   0       47.58       38.02      9.82 o 
   9  16   0       19.15       11.65     10.83 o 
  10  16   0      137.51      165.42     24.22 o 
   1  17   0      190.02      193.74     19.13 o 
   2  17   0      483.84      468.05     20.05 o 
   3  17   0       64.63       63.26      8.45 o 
   4  17   0      152.41      170.54      9.20 o 
   5  17   0       24.49       33.91      7.47 o 
   6  17   0      242.37      271.35     11.28 o 
   7  17   0      686.14      696.18     16.22 o 
   8  17   0       88.51       96.88     11.25 o 
   9  17   0      207.48      217.53     24.43 o 
  10  17   0       28.62       49.06     22.08 o 
   0  18   0        5.92       -6.42     19.95 o 
   1  18   0      739.98      758.77     29.21 o 
   2  18   0      307.61      331.28     17.44 o 
   3  18   0     1239.36     1234.87     22.78 o 
   4  18   0      353.73      361.91     13.54 o 
   5  18   0       67.84       69.55      9.40 o 
   6  18   0        8.51       11.28      8.62 o 
   7  18   0       60.03       77.46     14.70 o 
   8  18   0      280.98      302.03     17.42 o 
   9  18   0      177.80      240.21     19.15 o 
   1  19   0      390.10      368.44     25.58 o 
   2  19   0       52.12       82.79     17.15 o 
   3  19   0        4.07       -2.43     17.42 o 
   4  19   0       12.76       10.04      9.14 o 
   5  19   0       20.25       25.75      8.42 o 
   6  19   0      221.56      201.94     16.61 o 
   7  19   0      408.45      407.14     14.34 o 
   8  19   0      159.61      182.60     23.03 o 
   9  19   0        0.22       16.27     20.75 o 
   0  20   0      399.94      437.20     37.43 o 
   1  20   0      626.06      618.10     28.69 o 
   2  20   0      162.71      174.70     15.78 o 
   3  20   0       15.51       10.55      9.48 o 
   4  20   0       66.75       62.99     10.50 o 
   5  20   0      295.69      289.93     21.25 o 
   6  20   0      329.50      348.63     17.81 o 
   7  20   0       18.30       12.32     11.22 o 
   8  20   0      506.54      527.48     25.93 o 
   9  20   0        0.32       27.51     22.69 o 
   1  21   0      148.37      174.59     20.52 o 
   2  21   0      364.14      392.53     20.72 o 
   3  21   0     1728.03     1688.69     28.08 o 
   4  21   0      769.44      784.74     20.79 o 
   5  21   0      240.52      240.96     13.96 o 
   6  21   0      644.26      631.37     17.81 o 
   7  21   0      110.30      105.44     18.17 o 
   8  21   0        1.68       17.70     16.76 o 
   0  22   0     1222.32     1121.49     51.48 o 
   1  22   0       76.14       87.65     19.41 o 
   2  22   0        2.88        9.73      9.94 o 
   3  22   0       84.60       97.92     11.77 o 
   4  22   0        0.86       -9.24      9.69 o 
   5  22   0        0.12       -6.99      9.80 o 
   6  22   0      113.71       94.00     14.34 o 
   7  22   0       71.00      118.50     21.62 o 
   1  23   0      197.15      252.60     23.72 o 
   2  23   0      240.45      268.86     15.68 o 
   3  23   0      134.99      160.41     13.15 o 
   4  23   0        0.10      -18.98      9.49 o 
   5  23   0      743.95      693.37     20.65 o 
   6  23   0       63.95       32.39     16.28 o 
   7  23   0      241.07      241.48     22.00 o 
   0  24   0      804.83      770.56     49.45 o 
   1  24   0      399.71      402.95     22.16 o 
   2  24   0      572.29      593.38     20.07 o 
   3  24   0      101.68      110.54     13.70 o 
   4  24   0      190.21      163.11     13.36 o 
   5  24   0      214.14      228.41     23.39 o 
   6  24   0      702.81      666.34     29.08 o 
   1  25   0      345.70      363.00     24.27 o 
   2  25   0      176.08      183.79     14.25 o 
   3  25   0      297.44      290.95     16.43 o 
   4  25   0      221.36      232.21     21.05 o 
   5  25   0       57.26       45.11     22.84 o 
   0  26   0      118.42       95.77     33.22 o 
   1  26   0       41.70       65.86     12.34 o 
   2  26   0        0.28      -13.39     12.63 o 
   3  26   0       94.23      102.30     23.31 o 
   4  26   0        0.50      -21.61     20.09 o 
   1  27   0      101.70      116.16     15.28 o 
   2  27   0       55.18       86.59     23.80 o 
 -13   1   1       37.71       47.02     12.33 o 
 -12   1   1        0.23       13.50     11.02 o 
 -11   1   1      111.08      126.59     12.26 o 
 -10   1   1      102.73       97.05      9.34 o 
  -9   1   1       59.20       59.96      7.34 o 
  -8   1   1        4.27       -2.92      5.90 o 
  -7   1   1        2.94       -2.27      6.32 o 
  -6   1   1      405.18      509.10     13.52 o 
  -5   1   1     4307.81     4499.25     33.73 o 
  -4   1   1     1828.96     1941.79     21.95 o 
  -3   1   1      599.93      644.39     17.30 o 
  -2   1   1      449.39      462.19      7.34 o 
  -1   1   1     5328.67     5415.59     64.13 o 
   0   1   1     1327.94     1283.41     14.23 o 
   1   1   1     1552.92     1477.81     16.98 o 
   2   1   1     3937.52     3796.05     28.53 o 
   3   1   1      347.85      333.91      6.54 o 
   4   1   1      174.48      200.85      6.44 o 
   5   1   1      608.39      597.94     10.68 o 
   6   1   1     1444.01     1270.82     16.27 o 
   7   1   1      947.02      877.87     14.87 o 
   8   1   1     2319.14     2266.90     25.18 o 
   9   1   1      103.78       81.56      8.83 o 
  10   1   1      106.17      114.12      9.81 o 
  11   1   1      106.21      120.02     11.58 o 
  12   1   1       14.80       10.44      9.79 o 
 -13   2   1      309.16      340.11     24.14 o 
 -12   2   1      143.89      165.64     19.69 o 
 -11   2   1      130.45      153.79     12.53 o 
 -10   2   1      449.45      438.44     14.03 o 
  -9   2   1       97.69       94.02      9.22 o 
  -8   2   1      205.60      211.30     12.90 o 
  -7   2   1       41.83       32.22      6.60 o 
  -6   2   1        2.24        6.38      4.80 o 
  -5   2   1      632.20      735.79     10.83 o 
  -4   2   1      703.55      665.04     10.30 o 
  -3   2   1     3256.40     3050.69     33.38 o 
  -2   2   1     1311.34     1333.18     17.70 o 
  -1   2   1       12.49       13.59      2.80 o 
   0   2   1     2508.73     2613.21     49.89 o 
   1   2   1     2492.58     2485.68     40.26 o 
   2   2   1     7802.61     7759.60     57.16 o 
   3   2   1      813.59      760.54      8.08 o 
   4   2   1      488.61      472.38      9.09 o 
   5   2   1      588.38      552.04     10.49 o 
   6   2   1      315.36      302.45      9.85 o 
   7   2   1      140.46      165.39      9.01 o 
   8   2   1     3989.47     3811.25     34.89 o 
   9   2   1       61.76       56.93      8.33 o 
  10   2   1      178.90      181.31     10.75 o 
  11   2   1      111.13      119.71     10.58 o 
  12   2   1        5.17       -9.74      9.37 o 
 -13   3   1      162.70      204.36     15.14 o 
 -12   3   1       38.95       69.86     11.57 o 
 -11   3   1        4.26        0.51      8.30 o 
 -10   3   1      485.79      448.32     14.37 o 
  -9   3   1       81.35       83.84     10.02 o 
  -8   3   1      257.47      233.77     10.62 o 
  -7   3   1      557.01      490.13     15.42 o 
  -6   3   1      383.33      433.04      9.89 o 
  -5   3   1      231.46      245.34      8.05 o 
  -4   3   1        5.82       -1.90      4.07 o 
  -3   3   1      372.20      342.32      7.61 o 
  -2   3   1     2076.63     1997.50     23.82 o 
  -1   3   1     3386.78     3440.58     26.77 o 
   0   3   1      136.85      126.48      5.44 o 
   1   3   1      573.07      532.94     12.31 o 
   2   3   1      519.24      507.76      9.45 o 
   3   3   1       94.88      106.43      4.22 o 
   4   3   1     1643.45     1511.24     14.15 o 
   5   3   1     4432.48     4139.97     38.22 o 
   6   3   1      619.99      599.35     11.83 o 
   7   3   1        1.85       -9.33      6.60 o 
   8   3   1       14.12       35.11      7.59 o 
   9   3   1        6.16       -4.82      7.35 o 
  10   3   1      385.34      400.85     13.81 o 
  11   3   1      787.52      782.43     17.48 o 
  12   3   1      182.67      189.77     12.74 o 
 -13   4   1      142.45      134.52     13.84 o 
 -12   4   1       99.86      104.97     13.68 o 
 -11   4   1      293.37      293.78     13.07 o 
 -10   4   1       16.38       16.50      8.42 o 
  -9   4   1       11.48        6.89      8.06 o 
  -8   4   1      203.60      208.84      9.16 o 
  -7   4   1      481.62      468.28     11.45 o 
  -6   4   1      804.53      752.71     12.44 o 
  -5   4   1      236.44      254.30      8.24 o 
  -4   4   1      157.98      194.00      6.74 o 
  -3   4   1      273.03      270.96      8.11 o 
  -2   4   1     3789.83     3848.55     30.23 o 
  -1   4   1        2.84       -1.30      2.79 o 
   0   4   1     4202.02     4482.09     42.41 o 
   1   4   1    10402.85    10768.94     77.72 o 
   2   4   1     1253.85     1190.35     11.84 o 
   3   4   1        3.29       -1.88      3.38 o 
   4   4   1       37.14       49.05      4.21 o 
   5   4   1       41.91       30.83      4.55 o 
   6   4   1      556.79      493.07     10.03 o 
   7   4   1       33.21       33.76      6.73 o 
   8   4   1     3082.57     3029.93     40.01 o 
   9   4   1       74.72       79.35     14.03 o 
  10   4   1        4.03       -0.98      7.88 o 
  11   4   1       26.78       30.58      9.54 o 
  12   4   1      359.58      395.42     15.32 o 
 -13   5   1       31.31       50.64     12.63 o 
 -12   5   1      521.08      553.08     19.68 o 
 -11   5   1        1.82        0.51     12.07 o 
 -10   5   1      340.80      334.32     16.74 o 
  -9   5   1      672.22      633.64     14.49 o 
  -8   5   1       44.77       51.90      7.55 o 
  -7   5   1      249.19      228.99      8.82 o 
  -6   5   1      664.11      583.12     11.29 o 
  -5   5   1     4858.47     4716.12     35.60 o 
  -4   5   1     7077.25     6890.90     52.91 o 
  -3   5   1     2523.65     2367.01     19.57 o 
  -2   5   1     2308.48     2447.84     19.51 o 
  -1   5   1     7701.27     8387.36     59.38 o 
   0   5   1    18351.54    19546.30    172.50 o 
   1   5   1    15405.17    16106.08    108.72 o 
   2   5   1     2132.16     1981.68     16.86 o 
   3   5   1      142.00      136.34      5.98 o 
   4   5   1        5.32        3.21      3.95 o 
   5   5   1      379.21      381.12      8.57 o 
   6   5   1       35.87       28.84      5.14 o 
   7   5   1        5.30       -5.62      5.39 o 
   8   5   1        0.27        9.39      7.26 o 
   9   5   1       57.92       48.94      8.28 o 
  10   5   1        4.63        8.52      8.27 o 
  11   5   1        0.72       12.66      9.10 o 
  12   5   1      384.93      408.56     16.74 o 
 -13   6   1       56.86       74.73     12.92 o 
 -12   6   1       99.51      133.35     13.30 o 
 -11   6   1        4.85        3.18      9.62 o 
 -10   6   1     1792.11     1611.56     23.63 o 
  -9   6   1      557.58      608.73     14.56 o 
  -8   6   1     3807.02     3497.17     32.25 o 
  -7   6   1     1703.54     1592.27     18.97 o 
  -6   6   1     2428.61     2278.99     21.98 o 
  -5   6   1       82.62       74.44      5.46 o 
  -4   6   1      673.01      667.92     10.26 o 
  -3   6   1     2572.46     2617.28     19.65 o 
  -2   6   1     5619.03     5776.14     36.86 o 
  -1   6   1    40581.86    42687.53    294.32 o 
   0   6   1       68.03      115.54      5.37 o 
   1   6   1     4814.01     5330.61     39.51 o 
   2   6   1      853.34      925.66     10.86 o 
   3   6   1      304.43      400.25     12.98 o 
   4   6   1     2685.70     2613.45     22.86 o 
   5   6   1      867.76      807.13     12.50 o 
   6   6   1      583.61      568.12     10.86 o 
   7   6   1      100.50       86.20      6.90 o 
   8   6   1      103.03      108.56      8.78 o 
   9   6   1       82.90       85.22      9.00 o 
  10   6   1        0.30       -4.58      7.97 o 
  11   6   1      110.92      112.23     10.82 o 
  12   6   1        0.34       -1.50      9.99 o 
 -13   7   1      165.50      172.77     15.05 o 
 -12   7   1        8.60       52.43     11.59 o 
 -11   7   1      371.53      386.70     14.86 o 
 -10   7   1        1.52        1.24      9.06 o 
  -9   7   1      196.03      188.87      9.97 o 
  -8   7   1       92.99      108.87      9.29 o 
  -7   7   1      187.74      204.90      8.64 o 
  -6   7   1     1885.93     1962.24     20.33 o 
  -5   7   1     2780.92     2564.38     30.10 o 
  -4   7   1     2332.49     2352.95     19.84 o 
  -3   7   1     1220.82     1265.60     11.38 o 
  -2   7   1       51.16       52.46      4.23 o 
  -1   7   1      818.11      869.37     11.58 o 
   0   7   1     1774.77     1925.51     30.17 o 
   1   7   1     3061.15     3184.39     38.01 o 
   2   7   1      772.56      716.26     10.72 o 
   3   7   1     3168.72     3299.96     26.50 o 
   4   7   1      342.39      385.12      8.22 o 
   5   7   1       18.70       28.77      5.21 o 
   6   7   1      196.88      191.53      8.16 o 
   7   7   1      630.28      598.70     17.64 o 
   8   7   1       42.70       37.93      7.81 o 
   9   7   1       92.12       87.74      9.02 o 
  10   7   1      247.65      282.84     12.36 o 
  11   7   1       42.36       68.20     11.28 o 
  12   7   1       48.06       39.17     11.83 o 
 -12   8   1      268.43      285.55     16.41 o 
 -11   8   1      112.44      121.07     11.09 o 
 -10   8   1      433.85      451.00     15.00 o 
  -9   8   1        4.04       13.71      7.64 o 
  -8   8   1        0.09        4.19      6.96 o 
  -7   8   1      730.97      742.17     13.98 o 
  -6   8   1      105.51      139.34     15.27 o 
  -5   8   1      297.56      317.57      8.33 o 
  -4   8   1      386.75      363.95      7.95 o 
  -3   8   1      120.38      134.65      4.89 o 
  -2   8   1       15.53       17.81      3.48 o 
  -1   8   1     1434.41     1511.87     17.85 o 
   0   8   1     3405.27     3617.61     33.14 o 
   1   8   1      121.51      117.43      4.75 o 
   2   8   1      915.52      881.96     11.22 o 
   3   8   1     2591.44     2606.90     23.14 o 
   4   8   1      268.93      304.05      9.11 o 
   5   8   1      218.50      253.86      8.13 o 
   6   8   1      259.32      255.74      9.38 o 
   7   8   1      336.06      321.78     11.22 o 
   8   8   1      400.19      382.24     14.19 o 
   9   8   1      282.90      274.95     14.03 o 
  10   8   1      324.01      346.46     21.20 o 
  11   8   1        2.00       17.17     10.38 o 
 -12   9   1      277.60      326.33     14.89 o 
 -11   9   1       18.34       37.83      9.12 o 
 -10   9   1      379.18      383.27     13.65 o 
  -9   9   1       15.07       17.26      7.85 o 
  -8   9   1     1052.10      988.55     16.89 o 
  -7   9   1     1315.32     1290.93     17.94 o 
  -6   9   1      810.50      806.76     12.46 o 
  -5   9   1     2280.50     2199.69     19.77 o 
  -4   9   1     6483.60     6600.53     47.08 o 
  -3   9   1     7977.02     8291.63     57.14 o 
  -2   9   1        0.69        1.20      3.38 o 
  -1   9   1       30.67       42.56      4.58 o 
   0   9   1      583.75      669.24     10.71 o 
   1   9   1     2053.15     2215.47     24.40 o 
   2   9   1     2995.28     3048.73     40.04 o 
   3   9   1     2830.99     2719.94     26.86 o 
   4   9   1     1078.19      978.48     12.51 o 
   5   9   1     1607.66     1557.70     16.87 o 
   6   9   1      288.47      279.40      9.16 o 
   7   9   1        8.36       -0.22      5.82 o 
   8   9   1       15.05       17.73      8.41 o 
   9   9   1      141.75      157.29     11.26 o 
  10   9   1      433.78      427.32     16.00 o 
  11   9   1      147.43      139.23     12.80 o 
 -12  10   1        0.10       15.10     12.16 o 
 -11  10   1      190.86      209.55     11.89 o 
 -10  10   1       68.61       82.79      9.57 o 
  -9  10   1      525.73      531.67     14.31 o 
  -8  10   1      118.44      122.31      8.96 o 
  -7  10   1     2720.30     2563.98     24.39 o 
  -6  10   1      398.85      406.95     10.16 o 
  -5  10   1       38.20       42.27      5.93 o 
  -4  10   1      169.29      188.45      6.64 o 
  -3  10   1      280.06      302.39      8.69 o 
  -2  10   1      706.95      700.16      9.94 o 
  -1  10   1     3601.45     3939.64     41.98 o 
   0  10   1     2441.23     2662.94     24.46 o 
   1  10   1       71.14       81.48      4.99 o 
   2  10   1      313.25      367.83      8.97 o 
   3  10   1      479.18      569.51     10.40 o 
   4  10   1     1292.22     1339.03     14.98 o 
   5  10   1       67.86       63.11      5.85 o 
   6  10   1      363.04      366.05     10.24 o 
   7  10   1      148.39      139.93      8.03 o 
   8  10   1        5.97        3.86      7.09 o 
   9  10   1        5.59       -6.71      7.26 o 
  10  10   1        6.85        1.75      8.40 o 
  11  10   1        9.21       16.37     10.73 o 
 -12  11   1      101.23      122.40     13.52 o 
 -11  11   1       27.81       51.86      9.67 o 
 -10  11   1        0.10        5.90      8.40 o 
  -9  11   1      757.27      725.52     16.23 o 
  -8  11   1      135.55      158.90      9.55 o 
  -7  11   1     1036.53     1013.90     15.43 o 
  -6  11   1       70.35       68.43      6.58 o 
  -5  11   1        0.86       -1.76      4.47 o 
  -4  11   1      115.54      120.50      6.12 o 
  -3  11   1       65.23      101.49      6.01 o 
  -2  11   1      221.18      213.24      7.09 o 
  -1  11   1      581.65      584.37      9.03 o 
   0  11   1      138.76      181.78      7.79 o 
   1  11   1        3.35       13.61      4.30 o 
   2  11   1      190.59      191.20      7.62 o 
   3  11   1      864.83      830.93     12.51 o 
   4  11   1      443.48      419.09      9.61 o 
   5  11   1     3823.51     3851.92     30.87 o 
   6  11   1      363.74      314.81     10.21 o 
   7  11   1      219.80      235.84      9.33 o 
   8  11   1       79.72       98.89      9.39 o 
   9  11   1       12.09        7.19     10.11 o 
  10  11   1      116.09      127.76     13.86 o 
  11  11   1      206.74      221.95     14.23 o 
 -12  12   1      422.50      454.69     27.64 o 
 -11  12   1      836.34      766.84     22.79 o 
 -10  12   1       93.03      145.04     12.78 o 
  -9  12   1     2713.56     2613.56     32.21 o 
  -8  12   1      403.79      407.22     14.57 o 
  -7  12   1      933.12      948.08     16.47 o 
  -6  12   1        1.81        5.03      5.43 o 
  -5  12   1       91.30      102.24      7.07 o 
  -4  12   1      232.44      258.69      7.87 o 
  -3  12   1        0.29       -2.43      4.53 o 
  -2  12   1     1508.43     1609.70     16.08 o 
  -1  12   1      376.76      312.46      7.66 o 
   0  12   1     4165.80     4426.77     46.72 o 
   1  12   1     1637.36     1743.16     28.70 o 
   2  12   1     2770.12     2845.81     32.10 o 
   3  12   1     2913.24     2967.69     30.92 o 
   4  12   1      269.41      275.60      8.75 o 
   5  12   1       10.06       15.72      5.43 o 
   6  12   1      913.29      886.65     14.48 o 
   7  12   1     1427.48     1372.45     18.20 o 
   8  12   1     2411.16     2334.59     27.12 o 
   9  12   1      876.11      874.81     17.86 o 
  10  12   1      189.65      191.63     14.55 o 
  11  12   1      127.11      145.44     13.38 o 
 -11  13   1       49.53       42.38     13.76 o 
 -10  13   1       67.24       97.36     14.37 o 
  -9  13   1       45.64       74.52     12.81 o 
  -8  13   1      941.78      904.25     22.54 o 
  -7  13   1      119.59      125.35     10.11 o 
  -6  13   1        4.32        2.34      7.66 o 
  -5  13   1       38.60       30.99      7.39 o 
  -4  13   1        5.20        9.48      6.19 o 
  -3  13   1     1294.33     1380.58     17.37 o 
  -2  13   1      325.32      359.08      9.51 o 
  -1  13   1     1786.81     1874.85     18.08 o 
   0  13   1      676.12      675.74     23.27 o 
   1  13   1      770.55      860.90     23.48 o 
   2  13   1      118.42      152.84      9.25 o 
   3  13   1       19.16       17.52      4.97 o 
   4  13   1     1050.70     1074.55     15.65 o 
   5  13   1     1272.07     1239.00     16.21 o 
   6  13   1      725.71      720.72     13.47 o 
   7  13   1      130.26      148.59     10.72 o 
   8  13   1        3.20        0.51      7.54 o 
   9  13   1       81.87       94.29     14.64 o 
  10  13   1      254.41      269.88     18.22 o 
  11  13   1      571.62      629.37     19.46 o 
 -11  14   1       18.60       29.19     13.63 o 
 -10  14   1        0.39      -21.29     12.17 o 
  -9  14   1      715.07      699.74     30.88 o 
  -8  14   1      749.06      779.80     21.82 o 
  -7  14   1      113.55      120.80     12.19 o 
  -6  14   1      477.45      499.97     15.66 o 
  -5  14   1       70.71       88.43      8.75 o 
  -4  14   1      323.48      338.36     12.76 o 
  -3  14   1     1320.01     1256.16     17.10 o 
  -2  14   1     6765.03     7035.91     51.78 o 
  -1  14   1     1094.73     1082.10     13.61 o 
   0  14   1     1082.62     1092.41     21.88 o 
   1  14   1      508.75      529.68     16.68 o 
   2  14   1      111.55      126.03      7.68 o 
   3  14   1      449.24      423.86     10.60 o 
   4  14   1      752.49      718.36     12.55 o 
   5  14   1      694.33      682.94     12.94 o 
   6  14   1       53.00       56.29      6.97 o 
   7  14   1      142.72      153.04     10.53 o 
   8  14   1       35.27       34.16     11.05 o 
   9  14   1       16.08       17.36      9.64 o 
  10  14   1       90.68      111.23     12.19 o 
 -11  15   1      253.38      295.76     21.02 o 
 -10  15   1       78.69       87.63     23.71 o 
  -9  15   1       16.07       35.21     12.97 o 
  -8  15   1      610.43      610.63     20.70 o 
  -7  15   1     1956.12     1939.22     30.73 o 
  -6  15   1      880.23      855.78     18.83 o 
  -5  15   1     3910.26     3847.26     38.91 o 
  -4  15   1     2334.69     2301.27     27.70 o 
  -3  15   1      730.06      701.16     15.17 o 
  -2  15   1      513.70      546.29     12.23 o 
  -1  15   1        0.88       -2.05      4.03 o 
   0  15   1     1118.06     1143.08     18.94 o 
   1  15   1     3703.42     3718.51     38.79 o 
   2  15   1     2858.49     2894.86     37.74 o 
   3  15   1     1472.45     1474.18     21.53 o 
   4  15   1      488.48      499.11     11.75 o 
   5  15   1      882.81      865.30     14.51 o 
   6  15   1        3.33        3.71      8.62 o 
   7  15   1       21.00       16.95      8.02 o 
   8  15   1        0.89        1.78      7.41 o 
   9  15   1        2.45       -4.87     19.67 o 
  10  15   1       17.08       46.03     16.16 o 
 -11  16   1       11.49       29.01     16.56 o 
 -10  16   1      178.80      168.01     15.89 o 
  -9  16   1      391.39      449.66     27.15 o 
  -8  16   1      316.96      325.33     16.87 o 
  -7  16   1       72.12       50.61     11.76 o 
  -6  16   1      290.57      315.61     13.47 o 
  -5  16   1      261.66      288.19     12.93 o 
  -4  16   1      248.67      273.89     11.88 o 
  -3  16   1       14.66       13.99      8.62 o 
  -2  16   1     2005.22     2037.40     24.08 o 
  -1  16   1     1261.13     1230.58     16.35 o 
   0  16   1       15.23        7.73      6.18 o 
   1  16   1      169.83      201.37     14.29 o 
   2  16   1      142.73      158.66     11.49 o 
   3  16   1        3.04        9.16      9.37 o 
   4  16   1      207.33      218.32      8.63 o 
   5  16   1      202.75      216.36      9.07 o 
   6  16   1       58.18       53.20      8.18 o 
   7  16   1       97.36      100.61     11.42 o 
   8  16   1       21.12       23.63     16.93 o 
   9  16   1        9.49        9.36     12.54 o 
  10  16   1      104.89      161.55     26.43 o 
 -10  17   1       41.71       63.37     17.24 o 
  -9  17   1       15.89       32.15     15.24 o 
  -8  17   1      344.15      331.44     17.84 o 
  -7  17   1        0.47        4.23     11.10 o 
  -6  17   1       18.19       21.40     10.76 o 
  -5  17   1       77.34       78.62      9.38 o 
  -4  17   1        4.36       10.45      7.74 o 
  -3  17   1      403.37      412.86     16.37 o 
  -2  17   1       29.37       27.82      6.90 o 
  -1  17   1       23.42       17.18      6.47 o 
   0  17   1      372.29      380.31     12.90 o 
   1  17   1        0.19        0.98      6.98 o 
   2  17   1      227.49      254.14     29.62 o 
   3  17   1      435.00      470.00     20.00 o 
   4  17   1      638.01      629.79     16.02 o 
   5  17   1       47.11       63.06     10.04 o 
   6  17   1      177.74      201.34     10.57 o 
   7  17   1       35.57       32.00      9.50 o 
   8  17   1        2.04       12.80     14.76 o 
   9  17   1      176.24      221.02     34.00 o 
 -10  18   1       31.31       30.75     14.49 o 
  -9  18   1       67.69       76.16     15.71 o 
  -8  18   1        2.85        4.00     11.92 o 
  -7  18   1      957.67      976.75     24.33 o 
  -6  18   1      187.45      210.33     14.19 o 
  -5  18   1      392.39      377.62     15.30 o 
  -4  18   1     1418.43     1425.88     25.60 o 
  -3  18   1       18.04        0.37     10.27 o 
  -2  18   1      591.27      579.10     18.64 o 
  -1  18   1      874.11      862.22     35.46 o 
   0  18   1      785.72      793.42     34.29 o 
   1  18   1      525.40      514.14     26.01 o 
   2  18   1      230.14      255.20     19.13 o 
   3  18   1        2.70        3.27     15.53 o 
   4  18   1      105.48       97.46     11.41 o 
   5  18   1        5.77       -6.59      8.13 o 
   6  18   1      306.40      311.48     14.08 o 
   7  18   1       80.01       65.79     14.67 o 
   8  18   1      283.07      294.73     19.62 o 
   9  18   1      217.99      286.06     35.32 o 
  -9  19   1        7.85       25.36     13.69 o 
  -8  19   1      206.42      184.32     15.79 o 
  -7  19   1      826.35      807.09     23.05 o 
  -6  19   1      201.60      223.82     14.96 o 
  -5  19   1      281.07      299.48     15.24 o 
  -4  19   1      249.31      279.50     15.76 o 
  -3  19   1       61.60       32.62     12.44 o 
  -2  19   1      173.53      204.78     15.54 o 
  -1  19   1       96.45      124.95     13.81 o 
   0  19   1       31.63       25.54     14.16 o 
   1  19   1       91.63      104.55     16.36 o 
   2  19   1      316.78      358.51     23.44 o 
   3  19   1       15.77       23.16     12.03 o 
   4  19   1       35.58       23.24     10.65 o 
   5  19   1      441.98      423.77     17.35 o 
   6  19   1       54.07       61.48     12.52 o 
   7  19   1       50.57       58.66     15.02 o 
   8  19   1        0.20      -10.39     15.08 o 
  -9  20   1        7.66        4.65     13.93 o 
  -8  20   1       47.10       68.18     14.18 o 
  -7  20   1       65.10       41.96     13.65 o 
  -6  20   1     1033.67     1005.95     28.56 o 
  -5  20   1       74.68       74.44     14.59 o 
  -4  20   1       19.58        9.27     12.22 o 
  -3  20   1       14.67       13.07     13.28 o 
  -2  20   1      114.89      123.22     14.54 o 
  -1  20   1       47.13       49.54     18.71 o 
   0  20   1       13.45       36.44     15.03 o 
   1  20   1       54.55       76.39     16.39 o 
   2  20   1        2.10        1.29     16.94 o 
   3  20   1      110.17       96.22     14.43 o 
   4  20   1      124.30      140.92     13.27 o 
   5  20   1        3.39       -1.23     10.83 o 
   6  20   1      660.42      626.41     20.73 o 
   7  20   1       13.11       15.15     14.29 o 
   8  20   1       53.44       75.23     17.10 o 
  -8  21   1      312.97      295.71     21.91 o 
  -7  21   1       22.06       23.86     16.89 o 
  -6  21   1       30.39       26.92     14.75 o 
  -5  21   1        2.38      -11.77     12.85 o 
  -4  21   1      284.77      306.09     23.26 o 
  -3  21   1       37.72       36.01     13.54 o 
  -2  21   1       79.10       79.05     15.09 o 
  -1  21   1        2.45       -3.25     11.26 o 
   0  21   1      386.83      378.91     25.80 o 
   1  21   1       85.00       81.00     17.02 o 
   2  21   1       12.59        7.74     12.81 o 
   3  21   1      163.53      177.44     26.06 o 
   4  21   1      298.18      325.24     16.10 o 
   5  21   1      203.98      218.46     15.42 o 
   6  21   1      256.01      266.84     16.19 o 
   7  21   1      726.60      678.99     25.93 o 
  -8  22   1      491.11      477.47     26.55 o 
  -7  22   1        0.43       13.45     15.27 o 
  -6  22   1      215.28      209.20     19.41 o 
  -5  22   1      181.30      175.47     18.27 o 
  -4  22   1       52.36       41.48     16.17 o 
  -3  22   1      258.21      291.82     19.18 o 
  -2  22   1      474.61      406.97     22.19 o 
  -1  22   1       60.94       58.87     14.06 o 
   0  22   1       15.52       26.97     16.15 o 
   1  22   1       14.20       11.24     16.24 o 
   2  22   1      185.47      189.88     17.47 o 
   3  22   1     1033.41      970.47     28.59 o 
   4  22   1      109.08      112.72     13.40 o 
   5  22   1      387.73      370.42     18.33 o 
   6  22   1       81.57       71.97     20.75 o 
   7  22   1       12.09       11.55     15.42 o 
  -7  23   1        2.08      -12.59     15.57 o 
  -6  23   1      284.26      321.53     21.97 o 
  -5  23   1      539.08      582.12     25.75 o 
  -4  23   1       21.65       31.81     15.12 o 
  -3  23   1       72.26       91.31     16.36 o 
  -2  23   1      123.97      139.71     16.51 o 
  -1  23   1      160.14      184.32     19.16 o 
   0  23   1      184.59      223.96     22.49 o 
   1  23   1      931.92      866.91     33.99 o 
   2  23   1        4.23      -18.29     13.37 o 
   3  23   1       82.00       79.49     26.70 o 
   4  23   1        0.02       -9.79     11.37 o 
   5  23   1      374.20      381.14     18.92 o 
   6  23   1       90.16      128.29     17.34 o 
  -6  24   1       86.52       75.53     18.26 o 
  -5  24   1        0.06        6.33     15.71 o 
  -4  24   1        9.94       10.54     15.19 o 
  -3  24   1      223.65      231.51     20.05 o 
  -2  24   1      123.16      147.53     17.79 o 
  -1  24   1      150.55      143.46     17.22 o 
   0  24   1      176.82      196.88     18.65 o 
   1  24   1      484.54      465.78     37.28 o 
   2  24   1      996.98      902.20     29.23 o 
   3  24   1       58.90       52.82     12.99 o 
   4  24   1      199.56      214.33     16.08 o 
   5  24   1        1.28      -24.52     12.26 o 
  -5  25   1        7.05       16.54     31.51 o 
  -4  25   1       12.75        7.63     15.81 o 
  -3  25   1        2.46      -16.92     16.10 o 
  -2  25   1       11.19       -7.73     15.35 o 
  -1  25   1       55.85       29.08     15.97 o 
   0  25   1      129.38      139.22     18.25 o 
   1  25   1      504.18      487.42     31.95 o 
   2  25   1      273.76      288.47     21.59 o 
   3  25   1      262.31      271.01     26.37 o 
   4  25   1      137.58      139.01     15.74 o 
  -4  26   1        0.01        5.27     20.20 o 
  -3  26   1        4.21        7.93     20.80 o 
  -2  26   1       38.34       56.90     25.45 o 
  -1  26   1       28.52       35.21     26.29 o 
   0  26   1      174.30      191.47     20.46 o 
   1  26   1      310.07      298.77     28.08 o 
   2  26   1      129.17      148.61     19.84 o 
   3  26   1        1.24       -2.60     12.88 o 
  -2  27   1        8.07       12.31     22.38 o 
  -1  27   1       62.52       77.36     24.67 o 
   0  27   1      171.78      212.33     27.59 o 
   1  27   1       19.58       40.73     23.76 o 
   2  27   1      543.33      530.09     25.56 o 
 -13   0   2       30.57       89.00     25.46 o 
 -12   0   2       25.08       76.99     24.59 o 
 -11   0   2     3088.95     2704.56     78.11 o 
 -10   0   2     1112.53     1195.79     51.44 o 
  -9   0   2     3002.85     2719.52     74.25 o 
  -8   0   2     3582.43     3284.88     52.60 o 
  -7   0   2     2971.22     2813.06     44.75 o 
  -6   0   2      198.75      256.77     24.51 o 
  -5   0   2     1849.20     1674.06     43.37 o 
  -4   0   2     2728.56     2555.88     37.71 o 
  -3   0   2    10696.93    10858.80    102.38 o 
  -2   0   2    13225.05    13043.61    213.09 o 
  -1   0   2     6330.58     6415.05     76.68 o 
   0   0   2      277.77      260.82     10.19 o 
   1   0   2        0.01       13.75      8.20 o 
   2   0   2       68.92      108.43     12.06 o 
   3   0   2     2183.39     2202.13     34.17 o 
   4   0   2      381.79      324.70     11.17 o 
   5   0   2     1392.11     1326.44     22.29 o 
   6   0   2      312.90      276.83     23.69 o 
   7   0   2      642.60      576.02     18.82 o 
   8   0   2        0.26        5.89     10.39 o 
   9   0   2     1347.20     1320.60     28.76 o 
  10   0   2      591.43      585.29     29.52 o 
  11   0   2      229.17      230.64     18.17 o 
 -13   1   2      259.92      376.38     25.65 o 
 -12   1   2      508.32      574.59     28.73 o 
 -11   1   2      204.31      224.27     21.10 o 
 -10   1   2     1430.24     1178.65     35.99 o 
  -9   1   2      216.44      196.54     14.87 o 
  -8   1   2      604.47      600.79     16.82 o 
  -7   1   2     1862.65     1735.88     23.43 o 
  -6   1   2     1371.57     1130.58     20.34 o 
  -5   1   2     5396.39     5324.26     61.69 o 
  -4   1   2      806.60      698.83     11.69 o 
  -3   1   2       93.90       99.64      5.58 o 
  -2   1   2     1007.44      994.64     15.99 o 
  -1   1   2      826.27      760.92     18.43 o 
   0   1   2     3398.44     3283.03     26.62 o 
   1   1   2     3200.29     3032.53     30.53 o 
   2   1   2     2675.57     2669.59     49.99 o 
   3   1   2     1225.49     1272.21     19.90 o 
   4   1   2      204.45      247.47      6.53 o 
   5   1   2       98.40      104.26      6.27 o 
   6   1   2        7.28       -0.72      5.62 o 
   7   1   2      690.81      639.79     13.92 o 
   8   1   2      106.68      114.07      9.16 o 
   9   1   2       15.34       10.00      8.12 o 
  10   1   2       48.01       34.81      9.29 o 
  11   1   2        6.85        0.81      9.47 o 
 -13   2   2      211.36      208.03     17.33 o 
 -12   2   2       19.30       40.96     12.68 o 
 -11   2   2       81.63       69.83     13.45 o 
 -10   2   2        1.82        6.30     11.52 o 
  -9   2   2       16.75       10.46     11.40 o 
  -8   2   2        2.97       -1.63      9.64 o 
  -7   2   2        3.92       10.39      8.01 o 
  -6   2   2       68.00       59.48      7.47 o 
  -5   2   2        3.79       -6.95      6.81 o 
  -4   2   2      159.34      168.36      7.89 o 
  -3   2   2        2.99        3.40      4.17 o 
  -2   2   2     1347.78     1376.09     19.45 o 
  -1   2   2     1569.89     1518.72     18.48 o 
   0   2   2     6779.18     6743.97     56.27 o 
   1   2   2     1554.88     1525.07     14.24 o 
   2   2   2     2441.61     2469.78     35.69 o 
   3   2   2     1333.76     1441.02     17.67 o 
   4   2   2       49.22       84.72      6.01 o 
   5   2   2      969.54      919.90     13.26 o 
   6   2   2     1302.46     1252.05     16.68 o 
   7   2   2     1318.38     1262.06     18.09 o 
   8   2   2      565.93      563.60     14.06 o 
   9   2   2        4.75        0.26      7.89 o 
  10   2   2      155.69      168.02     11.57 o 
  11   2   2        9.09       -0.30      9.65 o 
 -13   3   2      119.10      159.17     16.15 o 
 -12   3   2      208.92      269.08     17.50 o 
 -11   3   2        0.49        4.22     11.75 o 
 -10   3   2      115.99      123.46     13.99 o 
  -9   3   2      268.30      238.69     16.27 o 
  -8   3   2      428.21      457.04     16.22 o 
  -7   3   2       76.20       73.90      7.40 o 
  -6   3   2     1080.72     1036.33     19.03 o 
  -5   3   2     2017.86     1906.24     27.80 o 
  -4   3   2     6670.77     6432.95     56.56 o 
  -3   3   2      158.82      148.57      6.59 o 
  -2   3   2     1335.22     1336.48     15.51 o 
  -1   3   2      150.23      145.99      6.17 o 
   0   3   2      699.37      726.24      9.08 o 
   1   3   2     4093.12     3990.80     36.54 o 
   2   3   2     3485.83     3287.75     50.90 o 
   3   3   2     5004.42     4821.44     43.64 o 
   4   3   2     7412.19     7217.13     56.62 o 
   5   3   2      557.54      501.22     11.83 o 
   6   3   2      347.85      328.88     11.63 o 
   7   3   2      159.68      163.83      9.01 o 
   8   3   2       78.67       63.43      8.22 o 
   9   3   2     1598.12     1612.30     22.46 o 
  10   3   2      220.22      247.40     12.29 o 
  11   3   2      415.75      449.87     17.47 o 
 -13   4   2        7.73       44.61     16.19 o 
 -12   4   2       87.53      117.75     14.49 o 
 -11   4   2      244.55      264.29     17.08 o 
 -10   4   2       10.10       19.71     11.73 o 
  -9   4   2       77.19       77.74     12.55 o 
  -8   4   2      860.13      830.25     19.18 o 
  -7   4   2      367.83      327.01     13.24 o 
  -6   4   2      327.22      360.39     12.07 o 
  -5   4   2      657.84      710.89     13.79 o 
  -4   4   2     2205.00     2317.48     25.94 o 
  -3   4   2       23.76       37.32      4.54 o 
  -2   4   2     2246.24     2346.19     23.40 o 
  -1   4   2      175.63      171.80      6.12 o 
   0   4   2     1307.97     1328.20     17.57 o 
   1   4   2      813.20      774.10     11.34 o 
   2   4   2       95.26      102.93      4.56 o 
   3   4   2      146.91      149.94      5.80 o 
   4   4   2       73.21       76.93      4.68 o 
   5   4   2      101.43       87.70      7.05 o 
   6   4   2      198.61      175.95     10.16 o 
   7   4   2     2630.27     2492.67     32.15 o 
   8   4   2       76.74       87.11      9.80 o 
   9   4   2      958.88      944.18     19.96 o 
  10   4   2      150.04      177.21     12.84 o 
  11   4   2       31.53       29.17     11.21 o 
 -13   5   2       33.59       51.39     13.46 o 
 -12   5   2        2.17       39.03     24.11 o 
 -11   5   2       43.38       62.18     14.37 o 
 -10   5   2      141.32      126.29     14.17 o 
  -9   5   2       36.33       19.14      9.91 o 
  -8   5   2       35.97       42.18      9.64 o 
  -7   5   2      656.29      612.57     16.09 o 
  -6   5   2     2030.76     2111.06     26.96 o 
  -5   5   2      207.48      284.54     13.20 o 
  -4   5   2      957.82      934.13     15.50 o 
  -3   5   2       27.65       27.55      3.89 o 
  -2   5   2      556.94      603.63      9.13 o 
  -1   5   2        5.17        6.08      3.61 o 
   0   5   2     2414.68     2461.30     23.43 o 
   1   5   2     1090.55     1067.00     14.00 o 
   2   5   2        0.25       -3.46      3.76 o 
   3   5   2     2233.63     2325.31     20.02 o 
   4   5   2      108.26       87.13      5.20 o 
   5   5   2      109.78      112.38      6.13 o 
   6   5   2      101.16       93.99      8.39 o 
   7   5   2     1452.03     1408.69     21.55 o 
   8   5   2      146.36      148.59     10.76 o 
   9   5   2      444.79      427.31     15.82 o 
  10   5   2       32.26       31.02     10.40 o 
  11   5   2       35.24       28.31     11.43 o 
 -13   6   2      134.15      175.46     31.29 o 
 -12   6   2       46.96       68.91     15.21 o 
 -11   6   2      133.29      171.44     15.31 o 
 -10   6   2      465.83      440.41     17.74 o 
  -9   6   2      142.94      138.95     11.85 o 
  -8   6   2       81.17       87.58     10.34 o 
  -7   6   2        3.51       -6.60      8.99 o 
  -6   6   2      647.95      706.22     15.74 o 
  -5   6   2       29.57       41.16      6.33 o 
  -4   6   2      100.37      132.53      5.67 o 
  -3   6   2     2725.63     2799.54     25.44 o 
  -2   6   2     1523.61     1459.33     17.40 o 
  -1   6   2     1794.08     1849.45     24.05 o 
   0   6   2     2499.98     2566.21     24.64 o 
   1   6   2     6579.96     6749.84     55.44 o 
   2   6   2     1222.15     1278.55     14.47 o 
   3   6   2      244.28      245.70      7.00 o 
   4   6   2      208.91      192.77      6.71 o 
   5   6   2      410.13      389.35      9.58 o 
   6   6   2      533.69      537.61     14.12 o 
   7   6   2     2521.34     2430.61     29.02 o 
   8   6   2      361.04      338.68     13.94 o 
   9   6   2      113.31      113.19     11.26 o 
  10   6   2        0.48      -12.39      9.63 o 
  11   6   2        7.21        4.46     10.83 o 
 -13   7   2        0.00       17.01     17.24 o 
 -12   7   2       15.99       19.18     16.89 o 
 -11   7   2        1.25       21.46     11.74 o 
 -10   7   2      113.12      118.31     15.01 o 
  -9   7   2      229.92      230.59     13.39 o 
  -8   7   2       44.49       55.85      9.69 o 
  -7   7   2      152.52      156.54     10.29 o 
  -6   7   2      225.41      222.05     10.27 o 
  -5   7   2        5.65        0.64      4.66 o 
  -4   7   2      666.97      651.99     10.46 o 
  -3   7   2       38.26       69.61      4.74 o 
  -2   7   2     8408.83     9124.24     75.24 o 
  -1   7   2     1710.18     1831.99     42.78 o 
   0   7   2        3.61        4.13      3.99 o 
   1   7   2       38.21       43.39      4.55 o 
   2   7   2        1.74       -2.42      3.74 o 
   3   7   2     1461.12     1454.65     15.35 o 
   4   7   2     3617.92     3456.57     28.70 o 
   5   7   2     1733.00     1631.45     17.07 o 
   6   7   2       43.35       51.72      7.82 o 
   7   7   2       28.27       27.36      8.39 o 
   8   7   2      225.36      214.74     12.00 o 
   9   7   2      212.43      191.85     14.06 o 
  10   7   2      261.07      293.97     15.00 o 
  11   7   2       11.73        3.66     10.94 o 
 -13   8   2       11.98       61.36     21.11 o 
 -12   8   2        3.11       23.40     23.09 o 
 -11   8   2       45.84       74.28     18.41 o 
 -10   8   2      626.93      586.79     27.35 o 
  -9   8   2      303.56      328.12     17.61 o 
  -8   8   2      382.89      352.27     15.01 o 
  -7   8   2        9.61        4.71     10.42 o 
  -6   8   2      347.51      381.12     11.47 o 
  -5   8   2     1349.45     1342.90     17.50 o 
  -4   8   2     4465.64     4488.18     34.67 o 
  -3   8   2     5487.62     5738.99     46.53 o 
  -2   8   2       94.71       63.77      5.46 o 
  -1   8   2     3422.12     3744.58     41.87 o 
   0   8   2      650.68      671.57     10.17 o 
   1   8   2     1203.41     1141.87     17.57 o 
   2   8   2     1601.42     1658.61     20.58 o 
   3   8   2      117.13      104.46      5.54 o 
   4   8   2       94.23       94.71      5.90 o 
   5   8   2      295.58      304.80      8.79 o 
   6   8   2      205.67      204.84     11.41 o 
   7   8   2      727.38      706.09     15.01 o 
   8   8   2       68.17       83.83     11.88 o 
   9   8   2       86.13       98.83     11.10 o 
  10   8   2       31.44       24.79     10.58 o 
  11   8   2      163.52      201.33     18.77 o 
 -12   9   2      216.27      269.54     22.93 o 
 -11   9   2      164.35      163.00     18.34 o 
 -10   9   2       30.59       46.60     13.90 o 
  -9   9   2        0.01       -1.55     12.15 o 
  -8   9   2      864.44      832.81     19.39 o 
  -7   9   2     1841.89     1669.94     26.99 o 
  -6   9   2     2001.57     1891.49     22.69 o 
  -5   9   2     1388.85     1300.29     17.24 o 
  -4   9   2      752.45      776.48     11.58 o 
  -3   9   2      390.43      388.07     11.46 o 
  -2   9   2      356.15      475.34      9.43 o 
  -1   9   2     4704.43     5064.28     45.68 o 
   0   9   2       99.76       84.22      4.78 o 
   1   9   2     1499.02     1579.03     21.78 o 
   2   9   2       16.00        4.06      4.09 o 
   3   9   2      135.06      121.68      5.96 o 
   4   9   2      103.58      113.30      6.36 o 
   5   9   2        9.56       -0.46      4.90 o 
   6   9   2        0.51       -4.44      6.17 o 
   7   9   2      386.82      401.17     12.61 o 
   8   9   2        1.68       -3.28      7.20 o 
   9   9   2      274.68      312.86     14.68 o 
  10   9   2       35.91       27.39     10.94 o 
  11   9   2       17.80        7.72     13.55 o 
 -12  10   2       74.13       70.51     16.73 o 
 -11  10   2      244.36      284.02     19.22 o 
 -10  10   2      492.96      507.15     17.91 o 
  -9  10   2      285.64      290.88     14.23 o 
  -8  10   2      192.64      226.89     13.79 o 
  -7  10   2      775.29      777.97     18.02 o 
  -6  10   2       63.27       69.37      6.63 o 
  -5  10   2       55.99       78.53      7.87 o 
  -4  10   2      479.34      486.29     10.18 o 
  -3  10   2     1868.05     1945.71     21.24 o 
  -2  10   2       82.50      128.79      5.82 o 
  -1  10   2     1079.30     1125.86     16.56 o 
   0  10   2     4538.09     4708.65     44.22 o 
   1  10   2     1935.61     2055.19     26.20 o 
   2  10   2       57.39       79.17      5.63 o 
   3  10   2        3.83        2.27      4.26 o 
   4  10   2      149.18      166.34      7.32 o 
   5  10   2     1003.73      954.70     13.91 o 
   6  10   2      112.49      111.10      8.27 o 
   7  10   2      383.80      385.17     12.69 o 
   8  10   2       74.08       77.34      8.81 o 
   9  10   2       11.34       22.55      9.98 o 
  10  10   2      425.40      453.65     17.52 o 
 -12  11   2       21.05       22.49     28.66 o 
 -11  11   2      162.24      166.17     23.67 o 
 -10  11   2      545.83      494.60     22.68 o 
  -9  11   2        8.43        7.14     13.00 o 
  -8  11   2      143.64      169.47     16.80 o 
  -7  11   2      501.74      475.30     15.15 o 
  -6  11   2      100.21       98.01      9.31 o 
  -5  11   2        0.16        2.63      5.57 o 
  -4  11   2        1.57        8.53      5.19 o 
  -3  11   2       72.18       83.72      6.32 o 
  -2  11   2       92.32      104.77      6.49 o 
  -1  11   2     2519.94     2738.88     35.71 o 
   0  11   2     5741.24     6039.64     79.47 o 
   1  11   2     1005.83     1103.31     25.19 o 
   2  11   2      442.99      404.52      9.95 o 
   3  11   2      596.67      582.57     11.13 o 
   4  11   2       11.39        8.25      5.18 o 
   5  11   2       33.01       29.05      5.83 o 
   6  11   2        0.52       -1.44      6.38 o 
   7  11   2      107.45      115.09      9.01 o 
   8  11   2      746.99      737.44     16.38 o 
   9  11   2      111.78      126.63     12.71 o 
  10  11   2        2.31        9.84     13.13 o 
 -12  12   2       16.18       25.92     16.71 o 
 -11  12   2       32.71       32.31     15.84 o 
 -10  12   2      141.35      166.23     17.41 o 
  -9  12   2      305.39      322.03     19.48 o 
  -8  12   2      144.80      148.11     14.55 o 
  -7  12   2      228.56      254.20     13.17 o 
  -6  12   2        1.62        5.32      9.31 o 
  -5  12   2      147.31      149.57      9.44 o 
  -4  12   2      355.96      364.12     11.07 o 
  -3  12   2      206.54      203.19      7.00 o 
  -2  12   2      175.63      200.79      7.45 o 
  -1  12   2     1997.45     2045.07     25.21 o 
   0  12   2      131.52      155.46     12.37 o 
   1  12   2       54.96       74.70      5.96 o 
   2  12   2      116.96      128.94      7.55 o 
   3  12   2      576.70      573.24     11.30 o 
   4  12   2      282.64      282.60      9.42 o 
   5  12   2       27.22       22.27      5.88 o 
   6  12   2       47.84       55.65      7.72 o 
   7  12   2       15.08        8.28      7.38 o 
   8  12   2        0.94        6.82      9.01 o 
   9  12   2        1.73        8.66      9.85 o 
  10  12   2       28.33       18.43     11.08 o 
 -12  13   2        0.23       11.61     16.75 o 
 -11  13   2       10.11        5.89     15.55 o 
 -10  13   2       19.55       42.71     14.80 o 
  -9  13   2        0.12        1.75     13.10 o 
  -8  13   2      565.62      513.37     22.10 o 
  -7  13   2     2378.98     2369.38     50.17 o 
  -6  13   2      249.61      265.78     15.89 o 
  -5  13   2       46.95       70.36      8.74 o 
  -4  13   2      401.77      410.88     11.99 o 
  -3  13   2      207.10      214.80      9.32 o 
  -2  13   2      147.04      189.36      7.72 o 
  -1  13   2     1137.58     1132.42     23.95 o 
   0  13   2     1836.62     1806.93     33.88 o 
   1  13   2        9.85        7.14      5.76 o 
   2  13   2      234.23      260.28     10.06 o 
   3  13   2       13.02       16.76      5.15 o 
   4  13   2      292.38      270.13      9.68 o 
   5  13   2       88.60       93.09      7.29 o 
   6  13   2      971.13      907.34     16.61 o 
   7  13   2      119.82      148.85      9.86 o 
   8  13   2      318.98      326.83     14.71 o 
   9  13   2       31.60       26.65     11.32 o 
  10  13   2       13.86        6.40     11.66 o 
 -11  14   2      113.41      108.97     27.41 o 
 -10  14   2       10.33       46.27     19.72 o 
  -9  14   2       68.33       76.90     19.81 o 
  -8  14   2       74.81       77.83     13.38 o 
  -7  14   2     1495.34     1409.98     36.71 o 
  -6  14   2      829.00      847.68     22.75 o 
  -5  14   2      216.47      256.87     14.27 o 
  -4  14   2        4.64        2.03      5.80 o 
  -3  14   2       70.55       79.92      7.25 o 
  -2  14   2       82.04       95.43      8.37 o 
  -1  14   2      573.56      593.75     14.63 o 
   0  14   2       78.33      102.90      8.94 o 
   1  14   2      188.90      193.93     11.38 o 
   2  14   2       61.13       65.91      9.22 o 
   3  14   2       55.67       58.93      6.25 o 
   4  14   2      122.55      142.30      8.04 o 
   5  14   2      401.32      387.93     11.08 o 
   6  14   2      145.22      128.43      9.91 o 
   7  14   2       15.25        9.36      8.75 o 
   8  14   2       27.64       23.94      9.63 o 
   9  14   2       20.36       26.15     16.26 o 
 -11  15   2      365.07      400.30     31.59 o 
 -10  15   2       46.87       61.49     43.76 o 
  -9  15   2        0.61       -8.36     17.32 o 
  -8  15   2      130.72      144.58     20.72 o 
  -7  15   2      351.62      335.51     18.17 o 
  -6  15   2       10.11       24.27     11.48 o 
  -5  15   2     1673.53     1713.69     30.77 o 
  -4  15   2      113.15      135.99      8.82 o 
  -3  15   2       98.93      114.54      9.26 o 
  -2  15   2       25.28       10.73      7.07 o 
  -1  15   2      539.09      543.66     14.78 o 
   0  15   2      456.18      465.19     17.18 o 
   1  15   2      192.02      209.91     13.41 o 
   2  15   2      392.79      399.94     16.11 o 
   3  15   2       24.39       37.33      8.71 o 
   4  15   2      151.04      155.36      9.57 o 
   5  15   2       13.04       12.49      6.22 o 
   6  15   2      191.39      180.61     10.12 o 
   7  15   2      147.83      142.45     15.75 o 
   8  15   2       15.43        6.57     10.12 o 
   9  15   2        6.65       14.72     10.76 o 
 -11  16   2       11.59       56.27     22.61 o 
 -10  16   2      728.38      686.58     35.20 o 
  -9  16   2       20.59       33.80     20.84 o 
  -8  16   2      712.82      688.76     23.36 o 
  -7  16   2        2.24       -1.63     14.86 o 
  -6  16   2        8.93        1.71     16.51 o 
  -5  16   2      460.78      435.97     18.90 o 
  -4  16   2      560.98      535.63     16.36 o 
  -3  16   2      932.74      907.78     21.00 o 
  -2  16   2      117.16      132.58      9.75 o 
  -1  16   2       26.60       36.98      8.21 o 
   0  16   2      240.74      253.41     12.24 o 
   1  16   2      610.43      604.81     18.61 o 
   2  16   2      604.53      579.43     18.59 o 
   3  16   2     1602.83     1507.90     24.49 o 
   4  16   2       57.87       64.67      8.15 o 
   5  16   2      319.91      315.78     12.73 o 
   6  16   2       19.38       19.05     10.07 o 
   7  16   2       25.56       19.16      9.24 o 
   8  16   2        2.51       -5.53      9.25 o 
   9  16   2        8.64        0.83     10.56 o 
 -10  17   2      296.43      309.27     30.47 o 
  -9  17   2      356.61      373.28     39.97 o 
  -8  17   2      999.62      943.71     33.46 o 
  -7  17   2     1488.79     1414.97     30.63 o 
  -6  17   2        4.51       -6.79     12.83 o 
  -5  17   2      182.71      203.44     21.44 o 
  -4  17   2       25.48       27.08      8.95 o 
  -3  17   2      550.22      535.30     16.23 o 
  -2  17   2      655.38      649.58     17.23 o 
  -1  17   2      529.23      507.49     16.23 o 
   0  17   2     1520.49     1501.92     24.03 o 
   1  17   2      165.24      191.77     12.54 o 
   2  17   2      236.68      236.01     13.87 o 
   3  17   2      106.03      108.90     10.34 o 
   4  17   2     2381.28     2311.84     47.95 o 
   5  17   2        9.11       19.21      7.94 o 
   6  17   2      663.31      608.06     19.46 o 
   7  17   2       39.12       44.62     11.81 o 
   8  17   2       16.67        1.54     28.21 o 
 -10  18   2        4.01       33.03     43.61 o 
  -9  18   2      169.54      171.62     24.70 o 
  -8  18   2      466.84      486.52     22.48 o 
  -7  18   2        9.84       18.39     13.26 o 
  -6  18   2        9.50        4.20     19.82 o 
  -5  18   2        1.73       -6.80     11.39 o 
  -4  18   2      336.07      340.90     19.90 o 
  -3  18   2       18.83       26.38      8.50 o 
  -2  18   2      562.36      555.16     16.47 o 
  -1  18   2     1300.18     1249.49     30.62 o 
   0  18   2      697.00      693.12     17.75 o 
   1  18   2      849.34      855.48     21.69 o 
   2  18   2      512.39      475.69     18.44 o 
   3  18   2       19.86        5.49      9.46 o 
   4  18   2      112.67      110.03     14.18 o 
   5  18   2      413.32      382.06     20.81 o 
   6  18   2     1248.18     1190.59     29.57 o 
   7  18   2      688.56      719.00     25.82 o 
   8  18   2      109.42      138.87     18.56 o 
  -9  19   2       72.57       66.93     22.49 o 
  -8  19   2       82.24       83.04     16.47 o 
  -7  19   2      952.36      895.72     27.12 o 
  -6  19   2        7.23       21.49     12.93 o 
  -5  19   2        0.21      -20.72     11.67 o 
  -4  19   2      132.17      148.55     14.39 o 
  -3  19   2      101.29      110.21     11.59 o 
  -2  19   2        7.60        2.14      7.72 o 
  -1  19   2       30.13       22.39      9.46 o 
   0  19   2      602.15      590.65     17.27 o 
   1  19   2     1590.08     1498.14     50.51 o 
   2  19   2        1.22      -17.90     21.58 o 
   3  19   2     1929.38     1803.30     33.88 o 
   4  19   2      169.18      162.43     15.80 o 
   5  19   2       16.51       44.12     14.16 o 
   6  19   2       48.00       13.48     14.71 o 
   7  19   2      142.76      146.73     18.09 o 
   8  19   2      146.47      184.62     19.87 o 
  -9  20   2      517.97      518.30     38.02 o 
  -8  20   2        1.54       11.01     14.78 o 
  -7  20   2       75.20       77.63     15.87 o 
  -6  20   2        0.13      -13.87     12.77 o 
  -5  20   2       47.09       45.94     13.79 o 
  -4  20   2      479.24      483.89     23.68 o 
  -3  20   2     1076.72      989.24     21.33 o 
  -2  20   2      268.69      305.53     26.02 o 
  -1  20   2      251.76      260.23     20.31 o 
   0  20   2      216.70      219.50     26.57 o 
   1  20   2     1242.89     1194.70     40.55 o 
   2  20   2      389.54      351.49     23.65 o 
   3  20   2      179.28      181.20     18.64 o 
   4  20   2       90.04       77.82     14.95 o 
   5  20   2      111.38      123.93     18.34 o 
   6  20   2       71.51       70.70     16.23 o 
   7  20   2        5.86       -5.79     16.08 o 
  -8  21   2      436.41      419.69     23.20 o 
  -7  21   2      249.66      306.32     20.91 o 
  -6  21   2     1497.76     1381.68     41.60 o 
  -5  21   2      347.71      342.94     19.95 o 
  -4  21   2      444.45      402.55     30.99 o 
  -3  21   2       33.32       18.86     16.36 o 
  -2  21   2       40.09       45.02     15.68 o 
  -1  21   2       37.74       41.58     14.94 o 
   0  21   2      353.35      357.09     32.14 o 
   1  21   2     1721.47     1677.08     39.77 o 
   2  21   2       10.79       28.25     22.49 o 
   3  21   2      574.91      483.68     22.46 o 
   4  21   2      114.45      140.04     18.71 o 
   5  21   2       94.89      108.40     16.67 o 
   6  21   2       14.86        1.34     15.97 o 
   7  21   2        0.73      -44.82     24.82 o 
  -8  22   2       84.26      107.48     28.24 o 
  -7  22   2       21.27       48.74     20.73 o 
  -6  22   2        5.26       -1.32     30.51 o 
  -5  22   2       37.75       23.92     18.66 o 
  -4  22   2        4.05       -5.76     15.43 o 
  -3  22   2      410.11      416.41     27.20 o 
  -2  22   2      107.36       78.88     18.38 o 
  -1  22   2      156.43      130.75     19.05 o 
   0  22   2       26.57       15.94     15.48 o 
   1  22   2      116.04      117.77     15.57 o 
   2  22   2       45.99       49.17     17.35 o 
   3  22   2      119.73      137.45     16.20 o 
   4  22   2       55.71       50.53     15.04 o 
   5  22   2       78.39       90.05     17.07 o 
   6  22   2      108.42      110.56     18.38 o 
  -7  23   2      247.86      241.46     33.74 o 
  -6  23   2      468.88      476.80     30.31 o 
  -5  23   2        0.33        3.27     18.64 o 
  -4  23   2      824.02      796.74     33.56 o 
  -3  23   2       28.55       11.36     16.83 o 
  -2  23   2       20.84       15.44     17.00 o 
  -1  23   2       19.74       12.82     16.07 o 
   0  23   2      371.72      386.90     25.25 o 
   1  23   2       32.82       25.47     14.13 o 
   2  23   2       77.60       71.75     15.62 o 
   3  23   2      202.39      239.60     19.25 o 
   4  23   2        0.19      -14.61     14.60 o 
   5  23   2       61.53       63.03     26.53 o 
  -6  24   2        0.03       13.62     28.80 o 
  -5  24   2      261.39      269.83     25.87 o 
  -4  24   2      161.32      190.86     23.59 o 
  -3  24   2     1278.97     1250.84     40.79 o 
  -2  24   2      340.62      358.30     27.14 o 
  -1  24   2      743.74      768.33     32.94 o 
   0  24   2       65.64       82.24     32.96 o 
   1  24   2      352.07      340.56     21.02 o 
   2  24   2        6.68      -11.94     13.99 o 
   3  24   2      173.73      134.86     22.72 o 
   4  24   2        4.13       14.63     20.11 o 
  -5  25   2      239.32      252.21     35.57 o 
  -4  25   2      248.40      284.40     36.00 o 
  -3  25   2      137.94      163.94     23.29 o 
  -2  25   2       68.29       69.04     19.29 o 
  -1  25   2      180.83      175.75     21.93 o 
   0  25   2      244.35      254.89     38.69 o 
   1  25   2       29.61       28.95     16.03 o 
   2  25   2       11.15      -10.19     12.89 o 
   3  25   2        2.95        3.56     15.88 o 
  -4  26   2       53.45       39.51     30.36 o 
  -3  26   2       17.08       21.04     28.41 o 
  -2  26   2        0.08       -5.94     26.76 o 
  -1  26   2      217.98      195.65     33.05 o 
   0  26   2      391.91      390.44     41.29 o 
   1  26   2        2.27      -15.52     20.10 o 
   2  26   2      309.07      279.52     24.46 o 
 -13   1   3        4.23       39.82     20.21 o 
 -12   1   3        2.32       39.66     18.09 o 
 -11   1   3       10.37       23.12     17.52 o 
 -10   1   3      199.83      183.84     20.53 o 
  -9   1   3      228.68      226.01     29.78 o 
  -8   1   3      644.50      652.80     27.71 o 
  -7   1   3       84.09      102.32     14.34 o 
  -6   1   3        6.25       20.98     10.83 o 
  -5   1   3       55.80       54.68      6.11 o 
  -4   1   3       32.07       24.00      5.36 o 
  -3   1   3     2577.90     2654.76     33.78 o 
  -2   1   3     2148.19     2109.22     49.53 o 
  -1   1   3      437.58      428.84     12.09 o 
   0   1   3       73.47       66.35      7.63 o 
   1   1   3      173.96      152.77      4.84 o 
   2   1   3        0.27       -4.36      6.27 o 
   3   1   3     1746.20     1698.26     33.41 o 
   4   1   3      392.26      369.41     12.16 o 
   5   1   3      329.06      314.45     12.64 o 
   6   1   3      599.89      576.00     16.62 o 
   7   1   3      453.21      444.34     16.55 o 
   8   1   3      197.82      166.84     16.12 o 
   9   1   3       28.12       19.57     12.00 o 
  10   1   3       51.48       32.18     15.02 o 
 -13   2   3        3.71       39.15     17.81 o 
 -12   2   3      205.44      239.84     27.61 o 
 -11   2   3      235.06      235.92     22.85 o 
 -10   2   3        5.81       -1.19     15.67 o 
  -9   2   3        0.33        1.05     15.41 o 
  -8   2   3       56.20       74.70     16.13 o 
  -7   2   3      339.38      331.12     16.40 o 
  -6   2   3     1293.94     1278.88     37.08 o 
  -5   2   3     1598.42     1516.66     19.31 o 
  -4   2   3      460.74      447.20     10.64 o 
  -3   2   3     3942.84     4074.63     46.17 o 
  -2   2   3      459.76      556.39     10.99 o 
  -1   2   3     3846.83     3992.85     44.35 o 
   0   2   3     4666.62     4718.87     50.48 o 
   1   2   3     3682.09     3532.99     39.80 o 
   2   2   3      407.03      375.42      9.61 o 
   3   2   3       82.11       89.13     11.36 o 
   4   2   3      633.76      644.75     14.44 o 
   5   2   3      136.96      155.26     10.30 o 
   6   2   3      328.11      318.39     19.09 o 
   7   2   3      159.30      175.25     12.62 o 
   8   2   3        8.86       -3.62      8.30 o 
   9   2   3      153.06      160.96     14.77 o 
  10   2   3       81.90       90.18     19.89 o 
 -13   3   3       15.89       70.36     18.93 o 
 -12   3   3      156.58      148.58     20.85 o 
 -11   3   3       77.19       77.24     33.01 o 
 -10   3   3       60.91       61.58     17.90 o 
  -9   3   3      770.53      688.92     30.45 o 
  -8   3   3      120.06      129.56     14.16 o 
  -7   3   3      173.89      185.90     13.29 o 
  -6   3   3      269.93      266.95     12.40 o 
  -5   3   3      305.17      244.68      9.40 o 
  -4   3   3      992.73      971.68     14.80 o 
  -3   3   3      347.49      265.92      7.69 o 
  -2   3   3     4258.08     4509.63     40.76 o 
  -1   3   3     2083.66     2295.68     29.61 o 
   0   3   3     1099.82     1056.77     14.05 o 
   1   3   3     1817.67     1818.56     24.70 o 
   2   3   3      853.03      716.44     20.85 o 
   3   3   3     5664.37     5815.70     59.68 o 
   4   3   3       88.61       69.59      8.58 o 
   5   3   3       17.95        9.82      7.56 o 
   6   3   3      108.75      105.55      8.56 o 
   7   3   3       49.38       54.57      8.69 o 
   8   3   3      118.15      123.65     10.46 o 
   9   3   3       24.04        6.37     12.88 o 
  10   3   3      293.29      326.23     15.91 o 
 -13   4   3       53.30       66.93     19.00 o 
 -12   4   3       36.08       68.90     18.35 o 
 -11   4   3      304.57      270.55     23.08 o 
 -10   4   3      110.09       81.83     17.99 o 
  -9   4   3      113.92       91.31     17.56 o 
  -8   4   3      120.49      127.62     14.23 o 
  -7   4   3       64.96       61.81     11.23 o 
  -6   4   3      406.30      429.62     14.20 o 
  -5   4   3       72.89       65.10      7.50 o 
  -4   4   3      594.54      587.42     11.63 o 
  -3   4   3      444.68      442.15      9.16 o 
  -2   4   3     2091.03     2196.95     23.82 o 
  -1   4   3      640.75      545.88     14.10 o 
   0   4   3      370.28      380.20      8.85 o 
   1   4   3       70.91       71.15      6.38 o 
   2   4   3     2564.26     2458.75     25.73 o 
   3   4   3      512.23      478.11      9.58 o 
   4   4   3     3776.03     3718.90     45.88 o 
   5   4   3      598.60      576.68     15.83 o 
   6   4   3      529.76      559.15     13.91 o 
   7   4   3      196.26      184.76     11.13 o 
   8   4   3      396.05      370.64     14.33 o 
   9   4   3      619.15      644.59     36.77 o 
  10   4   3      204.63      241.90     14.41 o 
 -13   5   3      107.67      126.05     37.50 o 
 -12   5   3      162.35      214.06     38.69 o 
 -11   5   3      644.07      579.07     29.73 o 
 -10   5   3      202.50      194.60     20.97 o 
  -9   5   3      434.59      442.64     20.73 o 
  -8   5   3     1160.76     1117.28     27.27 o 
  -7   5   3        0.66        5.47     10.00 o 
  -6   5   3     1211.96     1132.26     21.65 o 
  -5   5   3       12.41       18.78      6.84 o 
  -4   5   3       55.32       51.94      4.84 o 
  -3   5   3        9.91       16.69      7.39 o 
  -2   5   3       78.85       95.21      5.79 o 
  -1   5   3       31.58       43.01      5.98 o 
   0   5   3        4.60        3.86      4.79 o 
   1   5   3      526.90      513.41     13.00 o 
   2   5   3      304.50      306.85      8.85 o 
   3   5   3      315.17      302.30      8.45 o 
   4   5   3      226.47      200.87      9.72 o 
   5   5   3      757.73      748.76     14.12 o 
   6   5   3     1786.11     1751.26     23.13 o 
   7   5   3     1045.65     1017.66     18.72 o 
   8   5   3      134.28      145.08     11.30 o 
   9   5   3      259.22      273.91     14.46 o 
  10   5   3       15.39        4.95     10.77 o 
 -13   6   3       19.09       34.39     29.93 o 
 -12   6   3      802.36      885.59     40.49 o 
 -11   6   3      559.27      600.07     29.58 o 
 -10   6   3      305.22      332.93     28.14 o 
  -9   6   3      492.99      517.79     21.87 o 
  -8   6   3      139.19      157.33     14.87 o 
  -7   6   3       98.88      107.51     12.66 o 
  -6   6   3     1406.41     1390.82     22.61 o 
  -5   6   3     1452.30     1418.43     18.64 o 
  -4   6   3     2972.58     2933.21     25.50 o 
  -3   6   3     2177.54     2121.72     21.39 o 
  -2   6   3      231.06      214.95      8.09 o 
  -1   6   3       61.29       72.02      5.77 o 
   0   6   3      836.82      865.03     13.83 o 
   1   6   3      103.98      131.46      8.15 o 
   2   6   3       26.32       17.93      4.67 o 
   3   6   3       29.50       25.36      3.78 o 
   4   6   3      101.62      104.98      8.02 o 
   5   6   3        8.29        4.52      5.52 o 
   6   6   3      373.18      349.21     11.37 o 
   7   6   3        8.12       10.68      8.21 o 
   8   6   3      957.62      950.42     20.28 o 
   9   6   3      137.88      148.17     12.69 o 
  10   6   3      255.87      275.67     17.15 o 
 -13   7   3       89.28      162.02     20.44 o 
 -12   7   3       15.79       45.41     30.58 o 
 -11   7   3        6.84       46.61     15.89 o 
 -10   7   3      150.96      161.58     20.70 o 
  -9   7   3      167.34      190.45     16.22 o 
  -8   7   3     2295.19     2187.30     42.46 o 
  -7   7   3       52.43       61.52     11.31 o 
  -6   7   3     1018.96      925.79     18.58 o 
  -5   7   3      582.44      572.22     12.46 o 
  -4   7   3       22.13       13.62      4.29 o 
  -3   7   3      287.77      294.37      9.78 o 
  -2   7   3     2076.03     2088.24     23.95 o 
  -1   7   3     1664.97     1655.28     20.13 o 
   0   7   3     1764.46     1852.18     22.03 o 
   1   7   3        0.29       -1.08      5.17 o 
   2   7   3        2.01       -1.40      4.33 o 
   3   7   3       43.98       49.87      4.88 o 
   4   7   3       79.02       79.82      8.91 o 
   5   7   3       24.69       22.69      6.07 o 
   6   7   3        0.01      -12.13      6.06 o 
   7   7   3       94.53       88.61      9.88 o 
   8   7   3       33.43       31.16      9.74 o 
   9   7   3       31.12       15.33     16.64 o 
  10   7   3       29.74       34.00     12.34 o 
 -12   8   3        3.87       25.50     29.28 o 
 -11   8   3       82.02       30.55     20.22 o 
 -10   8   3        0.96       16.31     18.89 o 
  -9   8   3      163.67      149.19     15.16 o 
  -8   8   3     2174.82     2157.46     37.19 o 
  -7   8   3      948.92      911.02     23.38 o 
  -6   8   3     1305.21     1284.19     21.92 o 
  -5   8   3       58.75       52.34      6.30 o 
  -4   8   3      210.47      217.50      7.80 o 
  -3   8   3      636.80      640.35     10.35 o 
  -2   8   3     2676.21     2750.06     34.27 o 
  -1   8   3     1117.71     1070.37     15.80 o 
   0   8   3      225.25      228.91      9.96 o 
   1   8   3     1270.01     1256.04     21.45 o 
   2   8   3        6.93        7.92      4.65 o 
   3   8   3      304.56      332.02      9.93 o 
   4   8   3       17.53       11.42      6.59 o 
   5   8   3     1529.01     1430.33     22.00 o 
   6   8   3       13.87       -4.57      6.46 o 
   7   8   3      436.46      413.66     12.95 o 
   8   8   3       61.37       58.30     10.30 o 
   9   8   3      460.99      457.26     16.98 o 
  10   8   3       18.76       -7.70     11.11 o 
 -12   9   3      163.59      181.78     37.34 o 
 -11   9   3      120.35      117.96     24.68 o 
 -10   9   3      176.32      221.58     30.17 o 
  -9   9   3      207.45      248.56     19.97 o 
  -8   9   3      963.71      944.03     24.81 o 
  -7   9   3        0.46        6.72     10.63 o 
  -6   9   3     4263.57     4046.37     53.26 o 
  -5   9   3     1937.71     1945.82     23.08 o 
  -4   9   3        6.88       -1.35      4.33 o 
  -3   9   3      165.14      152.67      5.53 o 
  -2   9   3      166.42      180.95      7.74 o 
  -1   9   3      239.21      241.00      8.61 o 
   0   9   3      790.86      752.82     13.71 o 
   1   9   3     2625.52     2542.49     33.71 o 
   2   9   3     2801.14     2781.92     31.44 o 
   3   9   3     1004.69      954.28     16.10 o 
   4   9   3      663.86      659.61     14.66 o 
   5   9   3       32.34       44.14      7.49 o 
   6   9   3      396.90      347.73     11.88 o 
   7   9   3      164.58      184.18     11.35 o 
   8   9   3      970.82     1024.50     20.95 o 
   9   9   3        6.91       -6.47     10.06 o 
  10   9   3       48.18       23.13     12.81 o 
 -12  10   3       51.66       17.83     39.47 o 
 -11  10   3      106.48      105.97     37.84 o 
 -10  10   3       11.27       -4.72     17.53 o 
  -9  10   3      300.01      317.93     25.17 o 
  -8  10   3       20.72        5.01     21.06 o 
  -7  10   3        3.34       13.62     13.54 o 
  -6  10   3     3129.01     3163.33     45.69 o 
  -5  10   3      131.19      176.64     10.03 o 
  -4  10   3     1614.22     1626.56     21.32 o 
  -3  10   3      547.47      504.49     14.02 o 
  -2  10   3      602.27      616.53     12.31 o 
  -1  10   3      778.31      787.45     13.77 o 
   0  10   3       59.68       70.94      6.19 o 
   1  10   3       98.25      108.58      8.07 o 
   2  10   3      148.60      168.12     10.04 o 
   3  10   3       77.22       87.37      6.12 o 
   4  10   3       21.91       21.76      6.62 o 
   5  10   3       48.05       47.28      6.99 o 
   6  10   3     1165.59     1134.83     24.81 o 
   7  10   3      617.64      572.70     16.81 o 
   8  10   3      826.05      772.47     18.84 o 
   9  10   3        3.77       -1.07     14.14 o 
 -12  11   3       29.00       25.26     23.05 o 
 -11  11   3        8.79       -3.98     19.33 o 
 -10  11   3        1.75        3.38     16.54 o 
  -9  11   3       17.45       -6.22     17.03 o 
  -8  11   3       31.43       25.20     15.35 o 
  -7  11   3      586.64      615.45     46.52 o 
  -6  11   3       86.22       98.14     12.39 o 
  -5  11   3      738.94      738.96     17.74 o 
  -4  11   3      781.89      765.78     20.95 o 
  -3  11   3     1183.23     1212.73     21.12 o 
  -2  11   3      807.80      841.48     18.83 o 
  -1  11   3       61.52       55.97      7.65 o 
   0  11   3      863.08      849.79     16.58 o 
   1  11   3       55.16       59.81      9.55 o 
   2  11   3     1228.33     1209.33     22.74 o 
   3  11   3      738.05      736.47     13.22 o 
   4  11   3      238.32      239.79     11.35 o 
   5  11   3       41.62       47.21      7.48 o 
   6  11   3      308.01      310.71     11.80 o 
   7  11   3        4.43      -11.09      9.87 o 
   8  11   3      197.87      241.90     21.93 o 
   9  11   3       27.53       29.54     10.83 o 
 -12  12   3       54.29       63.37     36.17 o 
 -11  12   3       14.46       24.28     20.82 o 
 -10  12   3      189.06      169.54     24.14 o 
  -9  12   3      180.51      193.86     22.82 o 
  -8  12   3      681.76      681.10     31.34 o 
  -7  12   3      117.98      147.69     25.07 o 
  -6  12   3      195.87      208.66     12.39 o 
  -5  12   3      115.82      156.54     14.41 o 
  -4  12   3      655.32      623.09     19.81 o 
  -3  12   3     2920.51     2932.72     35.75 o 
  -2  12   3     2711.80     2699.40     48.10 o 
  -1  12   3     2513.75     2478.18     45.27 o 
   0  12   3     3807.34     3776.64     59.66 o 
   1  12   3      750.70      728.49     17.17 o 
   2  12   3       13.45       10.29      7.02 o 
   3  12   3      439.47      421.94     11.18 o 
   4  12   3      613.28      651.98     15.49 o 
   5  12   3     1575.12     1525.19     24.20 o 
   6  12   3     1087.49     1138.77     20.42 o 
   7  12   3      350.55      325.98     14.13 o 
   8  12   3        4.07       -3.31      9.61 o 
   9  12   3       69.49       46.65     12.28 o 
 -11  13   3      101.32      146.41     25.12 o 
 -10  13   3        0.03       15.53     19.70 o 
  -9  13   3      104.34      114.27     20.13 o 
  -8  13   3      277.83      322.65     28.34 o 
  -7  13   3        1.64        1.36     11.07 o 
  -6  13   3      208.19      201.51     15.34 o 
  -5  13   3     1328.82     1285.19     35.44 o 
  -4  13   3      150.83      160.50     12.88 o 
  -3  13   3     1146.00     1136.23     25.38 o 
  -2  13   3      621.05      615.47     22.74 o 
  -1  13   3       26.16       24.04      9.96 o 
   0  13   3      468.85      434.11     23.38 o 
   1  13   3     1018.50      996.96     27.91 o 
   2  13   3     2751.27     2485.66    136.14 o 
   3  13   3      798.91      764.62     20.65 o 
   4  13   3      869.13      861.63     17.61 o 
   5  13   3       15.55       16.62      7.52 o 
   6  13   3       39.07       30.54      8.88 o 
   7  13   3        7.55       -2.61      8.95 o 
   8  13   3      460.83      441.03     16.60 o 
   9  13   3        7.65        2.48     12.64 o 
 -11  14   3      213.94      191.02     41.07 o 
 -10  14   3     1173.51     1185.62     43.49 o 
  -9  14   3      166.37      181.48     17.82 o 
  -8  14   3      103.51      103.95     20.22 o 
  -7  14   3      144.88      150.00     22.51 o 
  -6  14   3      772.94      760.16     30.35 o 
  -5  14   3      984.88      966.99     25.22 o 
  -4  14   3      581.94      586.58     20.14 o 
  -3  14   3      565.93      570.81     19.45 o 
  -2  14   3      404.73      391.97     19.80 o 
  -1  14   3      135.51      141.35     13.90 o 
   0  14   3       99.10      129.53     13.80 o 
   1  14   3     1158.84     1139.07     22.70 o 
   2  14   3      185.76      203.18     12.30 o 
   3  14   3      486.70      481.13     16.65 o 
   4  14   3       60.16       62.92      9.63 o 
   5  14   3      265.88      258.49     14.39 o 
   6  14   3       56.40       50.95      9.43 o 
   7  14   3        4.08       -6.01     12.11 o 
   8  14   3      107.09      112.42     11.89 o 
 -11  15   3      238.24      293.89     44.41 o 
 -10  15   3      224.67      242.36     27.16 o 
  -9  15   3      441.67      444.76     29.93 o 
  -8  15   3      894.18      868.78     35.48 o 
  -7  15   3     2067.37     2001.08     47.96 o 
  -6  15   3      699.97      710.55     30.34 o 
  -5  15   3       65.28       77.47     12.03 o 
  -4  15   3      104.44      100.48     11.88 o 
  -3  15   3      184.69      219.50     14.10 o 
  -2  15   3      707.01      707.18     21.17 o 
  -1  15   3       56.96       58.76     11.97 o 
   0  15   3     5061.06     4949.44    100.37 o 
   1  15   3     2814.88     2753.14     38.39 o 
   2  15   3     1355.77     1348.23     26.13 o 
   3  15   3        3.26        5.55     10.35 o 
   4  15   3      435.02      408.51     24.68 o 
   5  15   3       81.39       87.21     13.69 o 
   6  15   3       34.62       44.38     11.00 o 
   7  15   3        4.22        4.00     11.22 o 
   8  15   3      218.01      236.23     18.08 o 
 -10  16   3        1.92        3.68     20.64 o 
  -9  16   3      448.07      477.08     31.37 o 
  -8  16   3        5.87       -8.60     17.24 o 
  -7  16   3        3.58       12.20     15.54 o 
  -6  16   3       42.25       10.64     14.96 o 
  -5  16   3      195.53      211.03     22.74 o 
  -4  16   3      337.21      342.16     17.69 o 
  -3  16   3       23.82        1.75     10.54 o 
  -2  16   3      109.76       96.32     12.19 o 
  -1  16   3      954.70      896.57     28.60 o 
   0  16   3     2136.17     1955.59     31.08 o 
   1  16   3      147.52      163.56     11.98 o 
   2  16   3       85.90       93.47     10.94 o 
   3  16   3      222.35      229.80     16.20 o 
   4  16   3      118.63      136.75     14.83 o 
   5  16   3       58.29       50.62     13.29 o 
   6  16   3        2.96       11.98     10.27 o 
   7  16   3      349.88      361.46     17.69 o 
   8  16   3       49.81       38.72     21.70 o 
 -10  17   3       11.04       19.23     21.49 o 
  -9  17   3       42.97       17.45     27.50 o 
  -8  17   3       39.51        7.05     18.17 o 
  -7  17   3       68.79       70.76     28.54 o 
  -6  17   3      184.21      222.34     21.70 o 
  -5  17   3      353.55      367.67     18.48 o 
  -4  17   3       27.12       37.57     10.80 o 
  -3  17   3        0.79       -8.59      8.96 o 
  -2  17   3      511.50      486.38     19.20 o 
  -1  17   3      173.52      192.74     13.13 o 
   0  17   3      183.70      213.51     12.82 o 
   1  17   3      617.61      606.27     19.12 o 
   2  17   3      505.21      498.76     18.64 o 
   3  17   3       43.48       45.17     12.33 o 
   4  17   3        1.94        1.29     11.11 o 
   5  17   3      107.76      104.69     15.18 o 
   6  17   3       10.18        0.39     12.80 o 
   7  17   3      205.55      195.51     14.90 o 
 -10  18   3      154.93      197.87     41.16 o 
  -9  18   3      366.52      432.46     31.83 o 
  -8  18   3      190.16      206.17     28.28 o 
  -7  18   3       10.54       -4.10     36.85 o 
  -6  18   3       11.09        2.60     23.59 o 
  -5  18   3       48.19       34.07     11.49 o 
  -4  18   3      102.22      105.87     13.15 o 
  -3  18   3      118.26      143.94     13.59 o 
  -2  18   3      991.84      947.41     24.89 o 
  -1  18   3       51.17       56.31     10.01 o 
   0  18   3      154.48      172.91     12.52 o 
   1  18   3        1.46        2.91      8.85 o 
   2  18   3        5.41       -1.48      9.00 o 
   3  18   3       17.58       11.55     14.81 o 
   4  18   3       36.99       45.02     12.91 o 
   5  18   3      267.95      297.35     17.95 o 
   6  18   3       31.57       16.02     11.46 o 
   7  18   3       96.06       93.19     15.29 o 
  -9  19   3       28.58       52.00     33.35 o 
  -8  19   3       14.50       17.52     19.01 o 
  -7  19   3      123.61       94.52     21.38 o 
  -6  19   3      209.83      233.33     22.75 o 
  -5  19   3       49.33       58.37     12.76 o 
  -4  19   3       12.86        1.85     10.51 o 
  -3  19   3       49.62       52.64     11.64 o 
  -2  19   3       74.07       59.48     11.70 o 
  -1  19   3      346.40      335.64     14.18 o 
   0  19   3       63.76       35.35     13.41 o 
   1  19   3      644.43      596.04     19.87 o 
   2  19   3       52.53       39.82     10.51 o 
   3  19   3       69.70       95.29     14.33 o 
   4  19   3        0.20       -0.03     11.53 o 
   5  19   3      141.36      128.79     14.41 o 
   6  19   3      185.11      198.43     17.87 o 
  -9  20   3        2.89       -4.64     32.79 o 
  -8  20   3        5.91      -10.66     19.32 o 
  -7  20   3       11.90        1.56     18.23 o 
  -6  20   3        0.32        0.89     16.87 o 
  -5  20   3        0.24       -7.95     19.91 o 
  -4  20   3      299.77      294.59     22.78 o 
  -3  20   3      146.98      129.18     19.19 o 
  -2  20   3      929.51      873.86     19.64 o 
  -1  20   3      197.57      215.07     12.24 o 
   0  20   3       55.08       44.76     10.59 o 
   1  20   3       78.51       62.90     11.22 o 
   2  20   3      247.63      246.87     15.45 o 
   3  20   3      136.87      145.33     19.11 o 
   4  20   3      630.80      606.44     37.47 o 
   5  20   3      285.37      330.35     24.87 o 
   6  20   3        0.16       21.78     15.11 o 
  -8  21   3       56.92       29.88     31.32 o 
  -7  21   3      128.67      126.32     23.08 o 
  -6  21   3       31.23       31.81     18.49 o 
  -5  21   3      549.42      460.38     29.09 o 
  -4  21   3       95.91       99.96     18.71 o 
  -3  21   3      669.28      571.99     21.34 o 
  -2  21   3       21.82        1.82      8.68 o 
  -1  21   3       30.23       27.91     10.36 o 
   0  21   3       41.48       27.05     15.44 o 
   1  21   3      746.18      690.03     31.12 o 
   2  21   3      285.36      305.67     23.36 o 
   3  21   3        0.40      -16.49     13.90 o 
   4  21   3      369.47      385.85     34.87 o 
   5  21   3       97.96       68.86     18.09 o 
  -7  22   3        1.83      -53.18     26.59 o 
  -6  22   3      565.73      495.36     54.00 o 
  -5  22   3      479.15      423.42     27.88 o 
  -4  22   3      359.51      360.72     19.41 o 
  -3  22   3        7.65      -13.27     23.12 o 
  -2  22   3        0.06        6.33     13.51 o 
  -1  22   3      915.97      813.41     28.39 o 
   0  22   3       65.39      108.47     16.74 o 
   1  22   3      330.61      308.01     23.82 o 
   2  22   3      313.73      296.85     21.98 o 
   3  22   3        0.26      -16.21     18.41 o 
   4  22   3       36.21       51.96     22.51 o 
  -5  23   3      174.55      159.87     33.96 o 
  -4  23   3      105.55      108.39     30.84 o 
  -3  23   3      368.42      355.01     38.08 o 
  -2  23   3      527.17      548.31     28.71 o 
  -1  23   3      158.68      160.24     18.26 o 
   0  23   3      102.90      108.20     30.58 o 
   1  23   3       48.48       63.90     18.37 o 
   2  23   3       17.75        5.26     15.17 o 
   3  23   3      228.76      202.52     21.07 o 
   4  23   3        3.60      -32.11     30.69 o 
  -3  24   3       26.79        8.28     25.07 o 
  -2  24   3      146.48      147.02     18.21 o 
  -1  24   3       27.02       39.02     15.84 o 
   0  24   3       62.74       74.37     17.18 o 
   1  24   3       50.84       39.64     17.91 o 
   2  24   3      107.43       93.43     36.52 o 
   3  24   3        7.16      -11.72     16.31 o 
  -2  25   3        0.17       39.12     19.69 o 
  -1  25   3       92.95       75.51     21.73 o 
   0  25   3      202.81      199.56     26.11 o 
   1  25   3      156.14      194.05     27.06 o 
 -12   0   4      642.48      693.19     47.71 o 
 -11   0   4      315.42      325.43     36.00 o 
 -10   0   4      466.68      506.51     40.94 o 
  -9   0   4      375.10      396.30     38.04 o 
  -8   0   4       22.54        9.15     21.25 o 
  -7   0   4     2745.26     2888.72     71.87 o 
  -6   0   4      127.96      121.04     13.51 o 
  -5   0   4     1531.82     1451.56     32.12 o 
  -4   0   4      275.06      260.69     15.81 o 
  -3   0   4      254.91      208.54     19.04 o 
  -2   0   4     1670.18     1663.87     46.63 o 
  -1   0   4     1083.42     1071.27     36.95 o 
   0   0   4      408.04      437.68     25.07 o 
   1   0   4      147.07      153.50     17.87 o 
   2   0   4      716.25      678.61     31.40 o 
   3   0   4      336.46      299.92     24.94 o 
   4   0   4       39.39       37.95     16.35 o 
   5   0   4      698.79      700.86     36.91 o 
   6   0   4       65.60       65.19     19.34 o 
   7   0   4      596.96      621.07     28.01 o 
   8   0   4      422.41      387.23     26.46 o 
   9   0   4      139.05       94.80     21.49 o 
 -13   1   4       58.43      122.30     23.38 o 
 -12   1   4       29.70       68.24     20.76 o 
 -11   1   4      241.72      290.19     25.17 o 
 -10   1   4     1167.25     1111.46     36.75 o 
  -9   1   4      894.75      839.34     37.43 o 
  -8   1   4        1.16       -8.61     14.46 o 
  -7   1   4      325.18      346.57     17.28 o 
  -6   1   4       26.37       31.31      7.75 o 
  -5   1   4      152.58      167.86      9.78 o 
  -4   1   4      116.87      128.04      8.10 o 
  -3   1   4       10.61       -2.32      6.43 o 
  -2   1   4       13.94       18.57      6.74 o 
  -1   1   4      762.38      741.11     17.03 o 
   0   1   4      661.26      634.86     20.89 o 
   1   1   4       42.17       39.82      9.44 o 
   2   1   4      146.90      140.34      8.12 o 
   3   1   4      347.45      361.15     27.39 o 
   4   1   4      168.30      182.80     15.90 o 
   5   1   4      819.21      860.73     28.72 o 
   6   1   4      336.87      287.14     20.49 o 
   7   1   4        4.46       -1.03     14.72 o 
   8   1   4        0.04      -14.80     10.90 o 
   9   1   4       60.70       49.01     14.05 o 
 -13   2   4        0.00       39.18     23.44 o 
 -12   2   4       22.24       24.32     19.74 o 
 -11   2   4       18.70       44.38     19.10 o 
 -10   2   4      332.54      358.76     38.49 o 
  -9   2   4      248.67      296.76     33.79 o 
  -8   2   4       95.68      112.12     18.63 o 
  -7   2   4     1847.40     1861.50     32.53 o 
  -6   2   4      273.03      274.91     11.16 o 
  -5   2   4      268.33      274.63     10.86 o 
  -4   2   4     1386.72     1336.65     19.41 o 
  -3   2   4     4423.67     4448.88     42.01 o 
  -2   2   4        0.37       -0.81      6.25 o 
  -1   2   4     1258.90     1248.48     22.18 o 
   0   2   4       68.88       51.50      6.98 o 
   1   2   4      312.75      314.76     11.27 o 
   2   2   4      620.17      611.22     13.32 o 
   3   2   4      684.22      669.95     16.32 o 
   4   2   4     1000.80      982.16     29.42 o 
   5   2   4       23.39       34.51     12.23 o 
   6   2   4       95.51      103.22     15.38 o 
   7   2   4      115.15      102.55     14.12 o 
   8   2   4        4.21       -5.26     12.88 o 
   9   2   4       75.40       79.91     14.97 o 
 -13   3   4      115.28      156.97     48.75 o 
 -12   3   4       29.41       44.93     52.29 o 
 -11   3   4        5.29        2.96     17.95 o 
 -10   3   4       14.17       16.69     17.51 o 
  -9   3   4      638.99      625.63     54.26 o 
  -8   3   4       48.42       23.77     15.72 o 
  -7   3   4     6383.21     6199.64     70.71 o 
  -6   3   4      439.43      429.95     12.79 o 
  -5   3   4     2638.97     2517.75     28.34 o 
  -4   3   4      443.53      413.68      9.64 o 
  -3   3   4     1503.55     1546.62     20.98 o 
  -2   3   4      749.23      748.52     17.99 o 
  -1   3   4      466.32      451.94     16.85 o 
   0   3   4     2561.31     2437.01     33.07 o 
   1   3   4      923.65      908.84     17.94 o 
   2   3   4     2214.68     2193.54     43.33 o 
   3   3   4      180.07      170.86     12.92 o 
   4   3   4        7.99       15.81      7.66 o 
   5   3   4      368.67      333.97     22.36 o 
   6   3   4      242.81      250.03     15.96 o 
   7   3   4       34.54       35.07     12.08 o 
   8   3   4      142.99      131.09     14.40 o 
   9   3   4        4.73      -15.51     12.71 o 
 -13   4   4        1.35       51.05     20.59 o 
 -12   4   4        7.24       43.44     27.91 o 
 -11   4   4      144.88      177.98     22.62 o 
 -10   4   4      239.82      204.49     32.79 o 
  -9   4   4      198.37      189.22     24.83 o 
  -8   4   4      876.85      832.97     25.30 o 
  -7   4   4      300.80      323.58     15.16 o 
  -6   4   4     1488.71     1493.77     21.54 o 
  -5   4   4      186.35      199.82      9.32 o 
  -4   4   4     1013.76     1053.93     14.51 o 
  -3   4   4       30.39       22.23      5.97 o 
  -2   4   4     2602.62     2643.02     43.93 o 
  -1   4   4      704.67      666.03     16.63 o 
   0   4   4      575.00      547.61     15.00 o 
   1   4   4      858.60      847.81     17.81 o 
   2   4   4      257.17      255.01     16.02 o 
   3   4   4      236.21      253.78     11.38 o 
   4   4   4        6.50        4.15      7.31 o 
   5   4   4      340.77      307.99     14.74 o 
   6   4   4      255.52      243.34     16.28 o 
   7   4   4      134.61      134.86     14.86 o 
   8   4   4      125.16      129.02     14.56 o 
   9   4   4       39.74        0.90     21.42 o 
 -12   5   4        0.71       22.86     41.33 o 
 -11   5   4       36.68       48.00     19.25 o 
 -10   5   4       18.75       16.16     21.01 o 
  -9   5   4      168.95      180.66     16.58 o 
  -8   5   4      197.36      218.67     16.07 o 
  -7   5   4      353.66      335.09     15.39 o 
  -6   5   4       93.67       96.33      9.99 o 
  -5   5   4      141.50      140.66      8.44 o 
  -4   5   4      128.44      140.83      6.75 o 
  -3   5   4      168.95      172.36      8.62 o 
  -2   5   4     1150.59     1197.41     27.29 o 
  -1   5   4     1930.82     1979.74     29.58 o 
   0   5   4      727.43      725.72     17.05 o 
   1   5   4      232.90      224.58      8.65 o 
   2   5   4       72.36       73.69     11.19 o 
   3   5   4      178.51      178.62     10.40 o 
   4   5   4      220.34      223.05     16.32 o 
   5   5   4      219.82      226.43     13.46 o 
   6   5   4      613.60      581.45     21.59 o 
   7   5   4        9.28        0.43     11.57 o 
   8   5   4       51.32       39.55     12.65 o 
   9   5   4      100.46       77.24     24.42 o 
 -12   6   4       50.54       99.88     23.29 o 
 -11   6   4      124.02      146.31     23.42 o 
 -10   6   4      556.51      550.96     24.21 o 
  -9   6   4      182.15      200.70     17.40 o 
  -8   6   4       33.19       56.54     12.91 o 
  -7   6   4      761.59      725.73     19.29 o 
  -6   6   4        2.87       -0.95      7.83 o 
  -5   6   4      907.66      907.85     16.34 o 
  -4   6   4     1564.29     1510.28     18.00 o 
  -3   6   4     1635.07     1605.54     21.81 o 
  -2   6   4      320.70      302.05     12.09 o 
  -1   6   4     2129.09     2149.00     31.40 o 
   0   6   4      912.36      899.44     14.65 o 
   1   6   4      146.13      168.40      8.24 o 
   2   6   4      360.01      377.93     17.94 o 
   3   6   4      109.12       92.23      8.66 o 
   4   6   4      379.67      363.24     14.41 o 
   5   6   4      162.55      196.61     11.48 o 
   6   6   4      132.06      124.44     13.97 o 
   7   6   4       69.27       62.47     13.50 o 
   8   6   4        5.05       -4.87     12.66 o 
   9   6   4        0.77      -14.86     12.54 o 
 -12   7   4       32.78       90.47     28.54 o 
 -11   7   4      120.69      134.53     20.71 o 
 -10   7   4      476.48      502.41     23.56 o 
  -9   7   4      169.33      191.60     25.79 o 
  -8   7   4       68.34       55.35     13.44 o 
  -7   7   4     1181.53     1148.25     23.27 o 
  -6   7   4      575.17      582.17     23.53 o 
  -5   7   4      934.41      924.27     16.36 o 
  -4   7   4     3117.47     3080.05     31.79 o 
  -3   7   4     3213.22     3226.98     35.21 o 
  -2   7   4       15.19       12.83      6.59 o 
  -1   7   4       51.33       45.76      7.44 o 
   0   7   4       12.20        4.51      6.12 o 
   1   7   4       90.50      106.20      7.23 o 
   2   7   4      702.34      689.25     20.49 o 
   3   7   4      582.69      577.34     15.57 o 
   4   7   4        0.54        9.30      7.65 o 
   5   7   4      310.89      299.31     13.25 o 
   6   7   4        9.19        3.51     10.72 o 
   7   7   4       86.05      106.52     21.93 o 
   8   7   4       13.04      -13.12     12.42 o 
   9   7   4       90.95       68.53     15.03 o 
 -12   8   4        2.38      -10.15     31.27 o 
 -11   8   4      422.43      420.38     31.26 o 
 -10   8   4      318.82      277.55     26.36 o 
  -9   8   4       68.26       87.66     14.51 o 
  -8   8   4      199.44      199.89     17.08 o 
  -7   8   4     2424.96     2316.53     33.10 o 
  -6   8   4     1132.66     1054.87     21.37 o 
  -5   8   4      212.04      224.68     11.35 o 
  -4   8   4      121.08      127.62      8.09 o 
  -3   8   4      122.44      122.71      9.60 o 
  -2   8   4       95.53      102.64      8.85 o 
  -1   8   4      777.76      790.24     15.90 o 
   0   8   4     1890.66     1816.61     23.33 o 
   1   8   4        3.73        7.57      6.72 o 
   2   8   4      240.60      224.10     12.28 o 
   3   8   4      274.16      270.55     12.38 o 
   4   8   4        4.15        1.09      7.50 o 
   5   8   4      152.73      161.45     11.95 o 
   6   8   4      120.04      129.99     14.25 o 
   7   8   4       60.22       43.84     13.27 o 
   8   8   4        2.52       -1.95     13.41 o 
 -12   9   4       15.79       35.52     33.83 o 
 -11   9   4      179.15      262.31     27.70 o 
 -10   9   4      489.71      451.66     30.54 o 
  -9   9   4      108.43      111.95     26.70 o 
  -8   9   4      394.09      410.49     31.79 o 
  -7   9   4      303.07      283.97     17.48 o 
  -6   9   4       15.24       23.57     10.73 o 
  -5   9   4      112.17      121.65     12.65 o 
  -4   9   4      320.49      310.76     10.46 o 
  -3   9   4       82.68      108.49     18.76 o 
  -2   9   4        0.05       -8.02      6.12 o 
  -1   9   4       18.74       19.32      7.10 o 
   0   9   4     2051.31     2120.37     37.61 o 
   1   9   4     1439.04     1485.77     26.27 o 
   2   9   4     1129.81     1092.68     30.38 o 
   3   9   4     2028.58     2012.37     34.26 o 
   4   9   4       10.16       12.09      7.76 o 
   5   9   4      269.43      273.70     19.63 o 
   6   9   4      306.45      305.61     18.14 o 
   7   9   4        4.98      -14.95     11.66 o 
   8   9   4       11.86       30.07     14.13 o 
 -12  10   4      381.81      428.52     49.05 o 
 -11  10   4      195.29      171.15     26.18 o 
 -10  10   4      561.48      494.48     32.20 o 
  -9  10   4       10.88       27.01     16.76 o 
  -8  10   4        5.25       16.38     15.59 o 
  -7  10   4       20.29       22.67     11.61 o 
  -6  10   4       78.88       78.31     12.63 o 
  -5  10   4       59.43       54.44     11.44 o 
  -4  10   4      519.78      508.39     19.36 o 
  -3  10   4      499.17      510.17     33.79 o 
  -2  10   4       56.85       50.35     14.68 o 
  -1  10   4       87.49       81.12      8.73 o 
   0  10   4     3090.34     3119.39     43.56 o 
   1  10   4        1.21       -2.17      7.11 o 
   2  10   4     3283.85     3257.04     43.95 o 
   3  10   4     1281.84     1312.13     33.17 o 
   4  10   4      453.19      445.00     16.02 o 
   5  10   4       68.28       52.19     13.76 o 
   6  10   4      235.02      260.84     17.34 o 
   7  10   4      358.41      380.69     20.85 o 
   8  10   4      340.33      348.72     22.87 o 
 -11  11   4       24.02       -0.39     21.12 o 
 -10  11   4       82.35       58.50     19.95 o 
  -9  11   4       40.07       40.63     22.25 o 
  -8  11   4        0.07      -30.62     15.31 o 
  -7  11   4        0.02      -12.51     10.79 o 
  -6  11   4       70.79       88.19     13.19 o 
  -5  11   4       32.79       40.75     11.49 o 
  -4  11   4      599.99      570.18     24.63 o 
  -3  11   4      724.22      701.55     25.25 o 
  -2  11   4      408.76      407.13     37.93 o 
  -1  11   4      973.98      935.46     51.92 o 
   0  11   4     1719.79     1688.64     54.43 o 
   1  11   4     1542.68     1546.46     28.69 o 
   2  11   4      404.56      411.75     15.90 o 
   3  11   4      161.50      177.75     25.42 o 
   4  11   4      354.87      362.96     15.09 o 
   5  11   4      635.47      653.08     43.68 o 
   6  11   4      717.19      781.36     24.99 o 
   7  11   4      125.58      153.00     16.55 o 
   8  11   4      474.79      493.33     23.78 o 
 -11  12   4        5.75       23.28     22.53 o 
 -10  12   4       14.18        9.96     19.69 o 
  -9  12   4       36.33       10.58     23.10 o 
  -8  12   4      100.87      116.88     20.06 o 
  -7  12   4       29.66       32.10     12.82 o 
  -6  12   4        0.55      -11.37     10.24 o 
  -5  12   4      239.50      259.03     16.50 o 
  -4  12   4       32.10       28.39     10.64 o 
  -3  12   4      136.30      131.63     31.75 o 
  -2  12   4       95.84      119.28     14.46 o 
  -1  12   4        0.07       -1.76      9.84 o 
   0  12   4      587.56      597.94     34.05 o 
   1  12   4      188.73      185.38     16.25 o 
   2  12   4        0.01       -5.84     10.00 o 
   3  12   4      406.64      377.01     20.14 o 
   4  12   4       34.38       30.64     12.26 o 
   5  12   4       53.81       55.23     13.71 o 
   6  12   4       11.16       24.25     12.08 o 
   7  12   4       97.64      119.28     15.83 o 
   8  12   4      149.04      160.72     18.15 o 
 -11  13   4      194.29      220.94     42.33 o 
 -10  13   4       22.63       27.80     21.35 o 
  -9  13   4      226.36      216.68     25.22 o 
  -8  13   4      142.80      159.68     21.67 o 
  -7  13   4       15.10       -9.38     11.69 o 
  -6  13   4       22.86       14.90     11.38 o 
  -5  13   4      135.96      151.01     14.56 o 
  -4  13   4      121.12      131.48     13.84 o 
  -3  13   4      409.59      420.52     18.70 o 
  -2  13   4      690.99      697.95     26.07 o 
  -1  13   4      382.65      387.19     46.30 o 
   0  13   4      115.83      145.95     15.08 o 
   1  13   4       74.07       91.69     13.16 o 
   2  13   4        8.50        8.93     11.13 o 
   3  13   4        0.05      -12.40     14.27 o 
   4  13   4      209.74      188.41     26.02 o 
   5  13   4      845.13      857.87     44.80 o 
   6  13   4      202.29      251.49     17.54 o 
   7  13   4      148.22      164.15     30.02 o 
 -11  14   4        2.91        8.46     35.22 o 
 -10  14   4       78.43       59.37     22.18 o 
  -9  14   4      102.49       85.20     57.01 o 
  -8  14   4       13.32       19.81     27.85 o 
  -7  14   4       71.54      100.55     15.26 o 
  -6  14   4       92.86       87.75     13.67 o 
  -5  14   4      571.87      561.76     21.80 o 
  -4  14   4      168.40      173.97     14.94 o 
  -3  14   4      243.77      236.76     16.14 o 
  -2  14   4      159.00      151.25     16.32 o 
  -1  14   4       91.10       83.20     14.04 o 
   0  14   4      307.33      277.75     19.34 o 
   2  14   4     1285.92     1249.88     34.25 o 
   3  14   4      271.71      283.75     28.58 o 
   4  14   4       19.12       17.18     17.57 o 
   5  14   4        0.93       -9.02     17.87 o 
   6  14   4       26.18       39.97     17.07 o 
   7  14   4       88.94      107.20     37.08 o 
 -10  15   4      125.08       92.69     36.65 o 
  -9  15   4       85.36      104.36     23.16 o 
  -8  15   4      227.95      201.71     24.63 o 
  -7  15   4       31.14       13.07     12.79 o 
  -6  15   4      189.60      190.06     16.68 o 
  -5  15   4      109.33      118.29     27.93 o 
  -4  15   4       13.91       -1.14     10.33 o 
  -3  15   4      161.74      134.43     13.83 o 
  -2  15   4      178.36      184.07     29.88 o 
  -1  15   4       57.44       73.86     18.54 o 
   0  15   4       66.38       77.15     13.94 o 
   1  15   4      192.14      203.05     17.67 o 
   2  15   4       29.65       24.17     11.69 o 
   3  15   4       53.03       35.78     18.09 o 
   4  15   4       37.46       31.45     18.74 o 
   5  15   4        0.91       -7.37     17.61 o 
   6  15   4      407.67      399.07     26.70 o 
   7  15   4      326.24      333.03     29.49 o 
 -10  16   4        0.03      -33.31     32.96 o 
  -9  16   4      104.37      121.02     22.50 o 
  -8  16   4      293.17      303.17     47.78 o 
  -7  16   4      729.12      662.15     33.00 o 
  -6  16   4       59.84       66.09     13.82 o 
  -5  16   4     1061.85      997.96     27.72 o 
  -4  16   4       59.64       50.07     21.42 o 
  -3  16   4      127.01      109.61     13.18 o 
  -2  16   4      299.17      284.18     20.34 o 
  -1  16   4       99.54       85.92     14.63 o 
   0  16   4       15.34       15.22     11.97 o 
   1  16   4      117.26      123.61     15.96 o 
   2  16   4       69.44       24.44     38.54 o 
   3  16   4       15.18       -8.98     15.61 o 
   4  16   4       81.01       83.36     22.08 o 
   5  16   4        9.80        1.17     18.78 o 
   6  16   4       12.47        4.90     16.36 o 
  -9  17   4      175.71      170.67     39.04 o 
  -8  17   4        6.14      -15.09     18.45 o 
  -7  17   4       71.27       75.18     20.53 o 
  -6  17   4      560.25      525.29     22.99 o 
  -5  17   4      576.94      556.41     22.43 o 
  -4  17   4      285.10      307.09     18.32 o 
  -3  17   4      589.51      593.11     34.27 o 
  -2  17   4       21.68       17.02     12.67 o 
  -1  17   4        5.59       -1.25     11.32 o 
   0  17   4       68.12       78.22     14.57 o 
   1  17   4      712.87      686.76     27.81 o 
   2  17   4      145.92      151.72     17.37 o 
   3  17   4        0.09       -9.15     15.79 o 
   4  17   4       79.52       58.38     21.60 o 
   5  17   4        0.01      -20.43     17.48 o 
   6  17   4       46.31       85.24     19.75 o 
  -9  18   4      495.70      525.55     51.66 o 
  -8  18   4      155.19      124.16     23.66 o 
  -7  18   4       65.84       51.03     18.90 o 
  -6  18   4        0.05      -10.49     11.84 o 
  -5  18   4        0.30       -7.31     11.21 o 
  -4  18   4     1409.16     1313.57     31.96 o 
  -3  18   4      544.62      523.40     21.65 o 
  -2  18   4      758.36      770.32     24.42 o 
  -1  18   4     1055.13     1034.12     44.02 o 
   0  18   4      157.98      144.39     17.12 o 
   1  18   4        6.80      -14.51     22.62 o 
   2  18   4      129.61      127.78     16.84 o 
   3  18   4      425.29      446.57     35.22 o 
   4  18   4      291.96      290.03     32.01 o 
   5  18   4      338.97      365.68     34.87 o 
  -8  19   4        0.06      -24.38     29.19 o 
  -7  19   4      421.09      438.03     30.10 o 
  -6  19   4      336.15      343.74     21.14 o 
  -5  19   4      185.95      168.49     17.16 o 
  -4  19   4       78.66       78.49     13.76 o 
  -3  19   4       38.72       46.14     12.43 o 
  -2  19   4       40.90       75.78     12.93 o 
  -1  19   4      464.73      431.64     29.52 o 
   0  19   4      560.41      546.69     26.43 o 
   1  19   4      503.14      496.27     39.88 o 
   2  19   4      118.82      103.54     16.71 o 
   3  19   4       91.83      109.73     23.46 o 
   4  19   4      194.18      184.03     28.67 o 
   5  19   4        9.34       25.81     20.78 o 
  -8  20   4        3.72      -33.79     31.36 o 
  -7  20   4       46.79       21.56     30.71 o 
  -6  20   4        5.80      -19.53     12.50 o 
  -5  20   4       36.66        9.67     13.87 o 
  -4  20   4        0.00        8.76     11.71 o 
  -3  20   4      268.49      278.80     18.33 o 
  -2  20   4       82.45      102.76     14.28 o 
  -1  20   4       94.73       59.27     32.66 o 
   0  20   4      677.02      616.15     28.88 o 
   1  20   4       98.96       95.12     37.91 o 
   2  20   4      151.80      157.37     19.60 o 
   3  20   4       52.17       70.31     21.69 o 
   4  20   4       17.27       38.60     21.17 o 
  -7  21   4       55.05       14.66     30.58 o 
  -6  21   4       49.07       36.48     29.32 o 
  -5  21   4       12.36       -3.84     12.20 o 
  -4  21   4       64.35       36.05     13.08 o 
  -3  21   4      121.00      119.16     15.25 o 
  -2  21   4       26.75       12.81     11.58 o 
  -1  21   4     1026.80      889.76     26.62 o 
   0  21   4      321.31      268.37     22.15 o 
   1  21   4      539.47      504.84     27.00 o 
   2  21   4       86.49       90.70     17.21 o 
   3  21   4      329.45      352.93     34.26 o 
  -6  22   4       52.69       40.68     30.06 o 
  -5  22   4        7.63       -9.31     23.01 o 
  -4  22   4       46.76       34.12     13.72 o 
  -3  22   4       99.78       73.59     14.17 o 
  -2  22   4       25.79       29.14     12.50 o 
  -1  22   4      660.64      556.62     43.38 o 
   0  22   4       80.77       62.75     16.11 o 
   1  22   4        0.99       -9.11     22.77 o 
   2  22   4        6.23       -4.38     23.81 o 
  -5  23   4       12.08      -17.03     14.67 o 
  -4  23   4        1.81      -27.33     13.66 o 
  -3  23   4       19.08       -9.02     16.74 o 
  -2  23   4        0.88        0.61     25.55 o 
  -1  23   4       43.13       29.97     26.72 o 
   0  23   4       93.14       80.02     29.71 o 
   1  23   4        0.19      -17.09     23.51 o 
 -12   1   5      197.26      209.21     26.21 o 
 -11   1   5      192.09      189.06     24.36 o 
 -10   1   5      667.25      687.25     32.33 o 
  -9   1   5       18.09        3.37     17.07 o 
  -8   1   5        1.55       29.59     30.14 o 
  -7   1   5      386.33      449.54     16.58 o 
  -6   1   5        0.23      -11.94      8.10 o 
  -5   1   5     1725.86     1735.57     27.51 o 
  -4   1   5     1325.95     1339.43     32.04 o 
  -3   1   5      636.02      580.45     21.70 o 
  -2   1   5      283.14      279.44     17.09 o 
  -1   1   5      545.38      507.39     23.14 o 
   0   1   5      126.90      133.93     13.91 o 
   1   1   5        0.00       13.85     10.60 o 
   2   1   5       34.93       31.53     11.91 o 
   3   1   5      249.57      245.69     11.64 o 
   4   1   5      214.25      200.14     12.20 o 
   5   1   5      642.19      647.86     27.95 o 
   6   1   5       33.90        9.43     14.40 o 
   7   1   5      357.60      361.72     25.75 o 
   8   1   5       81.28       56.87     18.13 o 
 -12   2   5       67.29      101.18     29.21 o 
 -11   2   5      469.89      434.86     30.72 o 
 -10   2   5      273.79      332.91     54.50 o 
  -9   2   5     1158.15     1134.64     36.60 o 
  -8   2   5      194.12      216.72     16.36 o 
  -7   2   5     4712.95     4635.63     51.20 o 
  -6   2   5      256.60      271.92     14.43 o 
  -5   2   5        5.34       -4.70      7.87 o 
  -4   2   5        0.71      -10.60      8.90 o 
  -3   2   5       31.13       23.41      9.98 o 
  -2   2   5      203.75      203.94     15.33 o 
  -1   2   5      864.91      874.61     26.62 o 
   0   2   5      454.81      412.61     20.15 o 
   1   2   5       12.91       -4.96     10.08 o 
   2   2   5      437.88      467.66     22.15 o 
   3   2   5      155.47      165.08     31.90 o 
   4   2   5        1.13       -4.15      7.25 o 
   5   2   5      491.70      479.44     25.52 o 
   6   2   5      483.23      453.43     26.43 o 
   7   2   5       16.91       45.65     17.22 o 
   8   2   5      186.12      165.45     22.20 o 
 -12   3   5      451.08      497.99     33.53 o 
 -11   3   5        0.06      -17.92     19.02 o 
 -10   3   5       67.41       53.99     36.74 o 
  -9   3   5       19.32       -8.59     16.70 o 
  -8   3   5     3735.36     3700.37     55.59 o 
  -7   3   5      216.28      234.62     13.23 o 
  -6   3   5     1081.65     1129.17     20.45 o 
  -5   3   5      107.91      110.49     11.79 o 
  -4   3   5       97.11       96.04     11.71 o 
  -3   3   5       31.75       10.28     10.41 o 
  -2   3   5     1523.63     1529.38     28.04 o 
  -1   3   5     1166.15     1139.25     23.74 o 
   0   3   5      334.04      313.63     18.63 o 
   1   3   5      694.97      705.61     25.60 o 
   2   3   5      378.73      364.62     26.80 o 
   3   3   5        0.86        1.72     11.16 o 
   4   3   5       19.96       19.21      8.20 o 
   5   3   5      460.62      415.58     24.27 o 
   6   3   5        3.32        7.05     13.95 o 
   7   3   5        0.67        1.33     15.31 o 
 -12   4   5      366.78      457.06     32.09 o 
 -11   4   5        7.68        1.47     19.27 o 
 -10   4   5       81.31       69.95     20.28 o 
  -9   4   5       15.08       13.44     16.89 o 
  -8   4   5        6.07       21.02     12.09 o 
  -7   4   5       97.25      102.77     10.23 o 
  -6   4   5     1478.18     1464.61     23.04 o 
  -5   4   5     2475.29     2409.80     29.86 o 
  -4   4   5      696.20      693.59     17.46 o 
  -3   4   5       75.89       70.68     12.77 o 
  -2   4   5      192.63      223.83     12.88 o 
  -1   4   5      941.38      970.94     22.21 o 
   0   4   5       11.42       20.86     10.96 o 
   1   4   5     7273.02     7260.57    101.09 o 
   2   4   5      330.40      308.36     37.30 o 
   3   4   5     1161.96     1096.39     32.78 o 
   4   4   5       26.39       28.56      8.05 o 
   5   4   5       64.64       68.79     15.34 o 
   6   4   5       41.84       40.76     15.65 o 
   7   4   5      280.85      284.39     27.95 o 
 -12   5   5        0.52        6.03     20.45 o 
 -11   5   5      210.05      237.98     25.23 o 
 -10   5   5       82.55       46.90     19.48 o 
  -9   5   5      130.66      104.63     19.60 o 
  -8   5   5       83.37       88.08     12.44 o 
  -7   5   5       13.45        8.80     10.01 o 
  -6   5   5        0.72       -5.19      7.49 o 
  -5   5   5      883.51      881.72     17.98 o 
  -4   5   5      326.10      320.74     13.37 o 
  -3   5   5     1004.96      958.05     26.73 o 
  -2   5   5     2867.21     2844.47     40.86 o 
  -1   5   5      665.41      663.11     18.97 o 
   0   5   5      642.03      636.23     24.09 o 
   1   5   5     2288.54     2344.41     78.98 o 
   2   5   5        0.46       -3.13     10.40 o 
   3   5   5      924.76      931.27     46.06 o 
   4   5   5     1006.93     1043.20     21.51 o 
   5   5   5      654.91      706.02     29.45 o 
   6   5   5       59.43       37.68     15.38 o 
   7   5   5       20.81       30.77     16.43 o 
 -12   6   5       49.09       11.28     33.31 o 
 -11   6   5       79.03       88.69     37.30 o 
 -10   6   5      152.06      146.29     31.05 o 
  -9   6   5       39.46       41.17     14.69 o 
  -8   6   5       58.49       61.63     12.59 o 
  -7   6   5       56.54       58.16     11.14 o 
  -6   6   5       14.47        6.70      7.75 o 
  -5   6   5      133.33      127.40      9.75 o 
  -4   6   5        1.67       -5.37      7.05 o 
  -3   6   5        7.80        4.49      8.16 o 
  -2   6   5      500.97      502.71     17.19 o 
  -1   6   5       85.46      101.68     13.00 o 
   0   6   5       15.90        3.03     10.26 o 
   1   6   5       56.22       74.29     13.01 o 
   2   6   5      240.76      240.85     22.40 o 
   3   6   5      156.72      159.81     16.67 o 
   4   6   5      459.23      473.09     15.24 o 
   5   6   5      252.63      267.26     21.33 o 
   6   6   5      239.91      258.70     35.33 o 
   7   6   5      182.77      173.24     21.54 o 
 -12   7   5      174.71      125.69     38.56 o 
 -11   7   5      186.93      150.42     36.17 o 
 -10   7   5       84.26       55.67     21.50 o 
  -9   7   5        6.34        9.85     17.94 o 
  -8   7   5        5.99       13.73     10.76 o 
  -7   7   5        2.33        5.45      9.46 o 
  -6   7   5       76.02       78.35      9.05 o 
  -5   7   5      157.67      189.68     10.53 o 
  -4   7   5       11.79       11.09      9.69 o 
  -3   7   5      460.81      462.89     16.71 o 
  -2   7   5       20.68       28.10      8.80 o 
  -1   7   5      195.64      207.83     12.70 o 
   0   7   5       14.93       17.12     11.01 o 
   1   7   5      338.48      309.55     19.08 o 
   2   7   5       25.51        3.06     11.12 o 
   3   7   5       15.59       25.93     12.26 o 
   4   7   5       71.84       79.15     20.13 o 
   5   7   5      147.97      172.35     25.39 o 
   6   7   5      139.28      153.03     25.87 o 
   7   7   5      101.35      105.08     19.26 o 
 -11   8   5      212.61      202.42     38.82 o 
 -10   8   5      107.44       97.01     48.88 o 
  -9   8   5      297.40      297.09     35.48 o 
  -8   8   5      213.22      224.91     17.99 o 
  -7   8   5       21.81       21.17     15.39 o 
  -6   8   5        0.47       -4.69     10.62 o 
  -5   8   5       49.60       58.73     16.27 o 
  -4   8   5      384.56      393.44     13.74 o 
  -3   8   5        4.84       -2.36      8.22 o 
  -2   8   5     1058.70     1110.74     29.11 o 
  -1   8   5       19.64       16.70      8.60 o 
   0   8   5       45.29       44.61     11.84 o 
   1   8   5      409.36      386.20     20.41 o 
   2   8   5       25.57       28.15     12.04 o 
   3   8   5       48.21       55.63     19.69 o 
   4   8   5        0.11        1.52     11.83 o 
   5   8   5       17.19       10.33     13.51 o 
   6   8   5        0.08       -4.40     13.84 o 
   7   8   5      168.45      218.26     22.82 o 
 -11   9   5        0.23      -12.45     31.32 o 
 -10   9   5      253.69      270.94     26.82 o 
  -9   9   5      182.24      162.58     22.43 o 
  -8   9   5      205.41      211.10     18.00 o 
  -7   9   5      655.71      623.94     23.98 o 
  -6   9   5      244.46      268.94     17.54 o 
  -5   9   5       35.22       60.19     12.83 o 
  -4   9   5      649.90      617.48     21.85 o 
  -3   9   5      983.76      918.07     29.79 o 
  -2   9   5      165.15      134.15     21.56 o 
  -1   9   5      287.06      313.54     14.79 o 
   0   9   5      570.24      597.94     18.72 o 
   1   9   5      395.30      422.49     21.05 o 
   2   9   5       14.38       20.74     13.77 o 
   3   9   5       27.80       35.16     12.83 o 
   4   9   5       78.57       94.14     17.28 o 
   5   9   5       51.05       69.28     16.96 o 
   6   9   5      196.16      247.56     32.40 o 
   7   9   5      177.66      213.06     23.04 o 
 -11  10   5       24.40      -24.90     30.79 o 
 -10  10   5       24.31       16.84     21.05 o 
  -9  10   5        2.44        4.26     18.68 o 
  -8  10   5        7.57        0.77     13.01 o 
  -7  10   5       18.57       13.76     12.41 o 
  -6  10   5       16.24        4.85     11.64 o 
  -5  10   5       21.50       -8.01     10.50 o 
  -4  10   5       76.78       63.53     12.37 o 
  -3  10   5       33.05       21.16     11.99 o 
  -2  10   5      193.13      161.11     15.70 o 
  -1  10   5       23.10       24.18     11.44 o 
   0  10   5      149.70      142.78     21.01 o 
   1  10   5      108.09       88.75     13.88 o 
   2  10   5       19.13       29.72     15.40 o 
   3  10   5      585.28      641.49     26.56 o 
   4  10   5       39.42       65.39     14.23 o 
   5  10   5      178.56      203.98     27.50 o 
   6  10   5        6.16       18.25     14.86 o 
 -11  11   5        7.65        0.61     32.53 o 
 -10  11   5        9.67      -10.71     22.10 o 
  -9  11   5      249.97      258.79     26.74 o 
  -8  11   5      459.46      435.64     22.85 o 
  -7  11   5      230.55      282.31     18.80 o 
  -6  11   5      412.18      423.05     20.74 o 
  -5  11   5       11.13        6.33     10.85 o 
  -4  11   5      225.25      207.18     15.94 o 
  -3  11   5      382.05      346.35     21.15 o 
  -2  11   5      288.06      297.08     20.20 o 
  -1  11   5      236.10      259.98     21.45 o 
   0  11   5      284.09      293.94     19.57 o 
   1  11   5        1.16      -22.03     14.57 o 
   2  11   5       83.82      104.05     22.42 o 
   3  11   5        5.27       26.76     19.82 o 
   4  11   5       31.10       37.03     13.64 o 
   5  11   5        9.71        2.58     13.25 o 
   6  11   5        5.08        2.84     14.50 o 
 -10  12   5      569.84      655.84     54.04 o 
  -9  12   5      164.11      161.54     24.08 o 
  -8  12   5      182.49      192.18     18.52 o 
  -7  12   5        0.02       -5.08     12.29 o 
  -6  12   5      491.70      485.03     22.45 o 
  -5  12   5     1313.44     1255.35     31.35 o 
  -4  12   5     1184.07     1168.86     29.65 o 
  -3  12   5      342.43      336.13     21.73 o 
  -2  12   5     1158.61     1090.75     33.35 o 
  -1  12   5        1.05       -2.40      8.78 o 
   0  12   5       20.20       23.24     12.40 o 
   1  12   5      229.13      277.67     29.54 o 
   2  12   5      130.72      141.74     24.85 o 
   3  12   5      329.82      301.92     32.14 o 
   4  12   5       43.14       72.95     22.90 o 
   5  12   5        0.35      -16.09     19.56 o 
   6  12   5       19.42       30.01     23.03 o 
 -10  13   5        9.69        4.68     33.44 o 
  -9  13   5       54.94       57.05     21.92 o 
  -8  13   5      608.11      632.96     26.32 o 
  -7  13   5      338.61      346.44     21.29 o 
  -6  13   5      530.98      537.83     23.76 o 
  -5  13   5      180.65      226.38     22.60 o 
  -4  13   5      155.12      162.52     15.68 o 
  -3  13   5      206.90      202.90     18.85 o 
  -2  13   5      318.14      314.39     21.17 o 
  -1  13   5       72.56       51.18     24.55 o 
   0  13   5      457.89      452.94     26.89 o 
   1  13   5        5.20      -10.80     16.31 o 
   2  13   5        1.55        8.89     16.70 o 
   3  13   5      160.89      151.46     26.50 o 
   4  13   5       28.04       31.40     21.47 o 
   5  13   5       36.26       35.05     23.90 o 
   6  13   5       12.79        3.38     22.73 o 
 -10  14   5       24.48       12.62     34.92 o 
  -9  14   5      404.29      433.18     36.28 o 
  -8  14   5      126.11      147.70     18.39 o 
  -7  14   5      146.99      161.08     17.79 o 
  -6  14   5       12.48       16.75     12.95 o 
  -5  14   5       26.94       19.96     12.40 o 
  -4  14   5        8.93        7.07     11.29 o 
  -3  14   5       47.93       22.64     18.33 o 
  -2  14   5        4.82        0.61     12.03 o 
  -1  14   5      184.40      224.30     19.14 o 
   0  14   5       33.24       37.53     16.57 o 
   1  14   5      148.43      123.44     24.77 o 
   2  14   5      101.21       91.65     24.12 o 
   3  14   5      218.54      201.03     29.23 o 
   4  14   5      210.34      241.67     31.40 o 
   5  14   5      128.95      124.65     28.50 o 
  -9  15   5      464.09      515.23     49.36 o 
  -8  15   5        9.69      -32.65     18.41 o 
  -7  15   5      112.08      126.20     17.13 o 
  -6  15   5       24.96       34.64     13.27 o 
  -5  15   5      136.25      112.36     23.51 o 
  -4  15   5       33.95       38.65     12.58 o 
  -3  15   5       12.07      -23.60     11.80 o 
  -2  15   5        1.47       -7.62     12.33 o 
  -1  15   5        0.85       -9.49     12.39 o 
   0  15   5       51.01       19.15     32.36 o 
   1  15   5      394.80      404.37     35.05 o 
   2  15   5      789.88      810.16     45.58 o 
   3  15   5       70.57       76.77     24.12 o 
   4  15   5      385.95      386.71     36.13 o 
   5  15   5        2.51        3.51     22.03 o 
  -9  16   5      146.11      158.14     39.47 o 
  -8  16   5      128.34      163.62     25.26 o 
  -7  16   5      121.34       89.02     16.69 o 
  -6  16   5      101.57       99.56     15.91 o 
  -5  16   5        2.30      -18.30     11.88 o 
  -4  16   5      114.69       83.56     16.30 o 
  -3  16   5       26.49       21.36     17.61 o 
  -2  16   5      244.40      242.98     21.16 o 
  -1  16   5      435.32      461.88     26.63 o 
   0  16   5      192.68      148.28     37.17 o 
   1  16   5      170.24      181.26     27.46 o 
   2  16   5      157.97      176.35     28.32 o 
   3  16   5      143.40      134.54     27.67 o 
   4  16   5      275.70      329.07     36.09 o 
  -8  17   5        2.58      -15.66     30.71 o 
  -7  17   5       55.20       44.52     15.08 o 
  -6  17   5       36.04       33.74     14.16 o 
  -5  17   5       93.32       86.27     15.58 o 
  -4  17   5      133.50      113.01     15.42 o 
  -3  17   5      252.44      276.19     18.62 o 
  -2  17   5      278.16      283.79     22.36 o 
  -1  17   5      364.01      371.44     24.80 o 
   0  17   5      282.13      321.87     23.44 o 
   1  17   5       20.18       25.68     19.65 o 
   2  17   5        1.42      -19.43     17.70 o 
   3  17   5       31.48       49.62     23.64 o 
   4  17   5        6.59       38.99     22.68 o 
  -8  18   5        6.23      -31.40     31.66 o 
  -7  18   5       31.36       24.70     18.56 o 
  -6  18   5      130.64      125.21     16.96 o 
  -5  18   5      170.65      196.65     18.34 o 
  -4  18   5      180.48      182.76     17.72 o 
  -3  18   5       61.33       47.48     13.35 o 
  -2  18   5      297.23      330.58     24.00 o 
  -1  18   5        9.07       16.08     14.95 o 
   0  18   5      213.26      201.74     20.55 o 
   1  18   5        2.83       -8.33     17.44 o 
   2  18   5        3.32      -13.45     18.00 o 
   3  18   5        4.78        8.02     21.04 o 
  -7  19   5       48.52       21.64     19.34 o 
  -6  19   5       25.62       20.76     19.80 o 
  -5  19   5       80.36       75.01     24.88 o 
  -4  19   5      537.94      541.85     29.78 o 
  -3  19   5      142.45      152.21     16.45 o 
  -2  19   5       66.26       46.00     21.04 o 
  -1  19   5      139.86      163.49     24.40 o 
   0  19   5        3.56       -0.56     13.70 o 
   1  19   5       94.18       99.28     24.64 o 
   2  19   5       88.41       71.52     24.42 o 
  -6  20   5      319.19      308.27     26.81 o 
  -5  20   5        4.08      -16.13     19.58 o 
  -4  20   5      551.26      473.75     23.72 o 
  -3  20   5      142.74      156.76     16.95 o 
  -2  20   5       28.31       41.82     18.50 o 
  -1  20   5      204.99      243.70     22.75 o 
   0  20   5      235.07      278.83     23.95 o 
   1  20   5      457.54      372.75     35.39 o 
  -5  21   5        9.72      -12.11     15.30 o 
  -4  21   5        0.47        0.74     24.07 o 
  -3  21   5      152.73      159.00     17.37 o 
  -2  21   5        2.77       -3.91     26.16 o 
  -1  21   5      215.32      248.83     23.48 o 
   0  21   5       79.83       50.87     16.94 o 
 -11   0   6      168.53      172.58     36.13 o 
 -10   0   6       73.02       33.31     29.36 o 
  -9   0   6       12.28      -36.43     23.64 o 
  -8   0   6       19.29       11.05     14.57 o 
  -7   0   6       16.45        7.75     13.63 o 
  -6   0   6       11.75       12.76     12.95 o 
  -5   0   6       38.30       71.55     15.00 o 
  -4   0   6      974.01      983.96     43.11 o 
  -3   0   6      964.78      969.64     42.85 o 
  -2   0   6       42.24       56.17     19.99 o 
  -1   0   6      666.37      669.94     37.95 o 
   0   0   6      134.75      162.74     24.33 o 
   1   0   6     2318.28     2316.59     71.09 o 
   2   0   6     2090.08     2071.44     68.10 o 
   3   0   6      290.24      325.82     32.70 o 
   4   0   6      271.26      274.29     32.44 o 
   5   0   6      194.59      194.83     31.23 o 
   6   0   6      131.12      162.69     31.40 o 
 -11   1   6      192.15      148.08     24.92 o 
 -10   1   6       29.37       -9.63     19.26 o 
  -9   1   6       26.98       16.22     17.96 o 
  -8   1   6      126.05      128.84     13.43 o 
  -7   1   6      221.89      203.64     13.68 o 
  -6   1   6       41.80       42.08     10.35 o 
  -5   1   6       17.97       15.78      9.29 o 
  -4   1   6      283.73      275.71     27.78 o 
  -3   1   6      172.06      181.98     17.22 o 
  -2   1   6       94.69       88.14     21.43 o 
  -1   1   6       23.66       35.58     13.19 o 
   0   1   6     3055.03     3065.48     96.29 o 
   1   1   6      130.51      115.82     16.38 o 
   2   1   6      765.49      773.90     29.98 o 
   3   1   6       84.54       92.07     23.05 o 
   4   1   6      156.66      154.13     19.72 o 
   5   1   6       15.47       -4.97     15.17 o 
   6   1   6      130.70      126.87     21.07 o 
 -11   2   6      251.83      281.08     28.06 o 
 -10   2   6        3.04       24.73     25.00 o 
  -9   2   6       11.24      -14.81     17.33 o 
  -8   2   6        0.97      -10.84     10.44 o 
  -7   2   6      942.22      910.46     22.42 o 
  -6   2   6      615.78      645.46     19.28 o 
  -5   2   6      219.44      244.86     13.91 o 
  -4   2   6       39.09       47.83     12.93 o 
  -3   2   6       16.96        9.50     11.67 o 
  -2   2   6       39.64       42.71     13.59 o 
  -1   2   6        1.44       15.09     12.11 o 
   0   2   6      958.86      974.25     31.76 o 
   1   2   6       17.60       17.89     21.32 o 
   2   2   6      176.65      183.03     18.92 o 
   3   2   6      117.44      102.91     17.63 o 
   4   2   6       15.22       11.77     14.51 o 
   5   2   6        0.11        4.01     15.20 o 
   6   2   6        4.04       21.73     17.55 o 
 -11   3   6        2.72      -23.54     20.92 o 
 -10   3   6      249.33      238.54     25.48 o 
  -9   3   6      465.50      474.11     34.42 o 
  -8   3   6      168.97      181.50     17.67 o 
  -7   3   6       75.25       80.80     11.64 o 
  -6   3   6      182.93      220.29     13.84 o 
  -5   3   6       12.21       16.82      9.33 o 
  -4   3   6      325.84      315.84     41.53 o 
  -3   3   6      268.55      282.66     19.19 o 
  -2   3   6      314.56      341.17     20.91 o 
  -1   3   6       39.08       35.36     12.96 o 
   0   3   6      451.96      446.13     23.52 o 
   1   3   6        3.70       -3.45     11.84 o 
   2   3   6      129.57      137.37     19.60 o 
   3   3   6       46.23       66.31     15.64 o 
   4   3   6       27.13       24.26     27.28 o 
   5   3   6       11.92       40.14     16.83 o 
 -11   4   6       71.11       51.46     22.97 o 
 -10   4   6       65.14       28.41     25.72 o 
  -9   4   6      214.11      192.97     36.26 o 
  -8   4   6      110.15      101.93     15.36 o 
  -7   4   6       22.09       22.69     10.51 o 
  -6   4   6       32.16       26.39     11.32 o 
  -5   4   6       50.20       20.77     10.35 o 
  -4   4   6        7.50      -14.04      9.21 o 
  -3   4   6      690.07      675.03     20.96 o 
  -2   4   6      129.24      152.05     16.51 o 
  -1   4   6       32.27       37.78     12.94 o 
   0   4   6      308.93      296.92     20.79 o 
   1   4   6      240.42      285.44     20.92 o 
   2   4   6       31.09       39.92     14.31 o 
   3   4   6       26.46       15.07     24.85 o 
   4   4   6       17.95       13.10     29.41 o 
   5   4   6       39.17       27.66     15.89 o 
 -11   5   6      221.30      216.73     41.38 o 
 -10   5   6       47.18       43.39     20.33 o 
  -9   5   6      332.78      328.44     20.97 o 
  -8   5   6      140.20      133.11     16.03 o 
  -7   5   6        1.58        2.14      9.71 o 
  -6   5   6      146.71      159.19     11.89 o 
  -5   5   6        0.21      -11.07      7.98 o 
  -4   5   6      782.89      679.48     43.10 o 
  -3   5   6       20.16       28.27     11.39 o 
  -2   5   6      993.97      966.52     63.84 o 
  -1   5   6       22.99       32.30     13.09 o 
   0   5   6      161.29      168.93     17.44 o 
   1   5   6       49.09       48.40     14.05 o 
   2   5   6      143.60      130.19     17.60 o 
   3   5   6      337.59      329.40     23.41 o 
   4   5   6      119.80      116.11     18.65 o 
   5   5   6      179.66      198.03     22.12 o 
 -11   6   6      266.16      262.88     42.77 o 
 -10   6   6       17.40       -2.34     29.02 o 
  -9   6   6      198.48      164.60     22.60 o 
  -8   6   6       60.01       34.61     15.36 o 
  -7   6   6        7.00       -8.67     10.44 o 
  -6   6   6      864.77      864.08     19.63 o 
  -5   6   6      302.66      306.20     13.65 o 
  -4   6   6        1.03        7.96      9.91 o 
  -3   6   6      278.16      256.66     18.88 o 
  -2   6   6        0.51       -1.38     11.72 o 
  -1   6   6        0.37        7.53     12.36 o 
   0   6   6        0.68       -0.92     12.06 o 
   1   6   6      159.00      149.78     17.70 o 
   2   6   6        1.53       -8.51     12.05 o 
   3   6   6      115.95      122.45     18.33 o 
   4   6   6       98.34      118.91     18.47 o 
   5   6   6       33.01       23.72     18.59 o 
 -10   7   6        7.03      -11.41     29.32 o 
  -9   7   6       62.85       48.43     16.44 o 
  -8   7   6      795.40      760.37     27.72 o 
  -7   7   6      223.41      220.12     18.38 o 
  -6   7   6     1160.92     1169.94     31.19 o 
  -5   7   6      149.56      132.97     15.15 o 
  -4   7   6       20.95       46.26     15.03 o 
  -3   7   6        2.43        3.46      9.54 o 
  -2   7   6       35.36       14.87     12.05 o 
  -1   7   6        5.58       -3.38     11.42 o 
   0   7   6      162.66      176.62     24.77 o 
   1   7   6      304.98      312.59     21.99 o 
   2   7   6       35.16       44.22     14.35 o 
   3   7   6      433.78      429.53     25.39 o 
   4   7   6      441.64      488.64     28.73 o 
   5   7   6       15.82       20.35     16.41 o 
 -10   8   6      219.14      245.88     39.47 o 
  -9   8   6        0.20      -10.86     14.71 o 
  -8   8   6     1519.90     1480.34     37.03 o 
  -7   8   6      441.67      405.94     22.33 o 
  -6   8   6      215.37      224.96     17.82 o 
  -5   8   6       29.52       29.31     15.86 o 
  -4   8   6      125.87       95.87     16.27 o 
  -3   8   6        0.25       -5.82     11.05 o 
  -2   8   6       82.92       95.98     22.38 o 
  -1   8   6       57.75       57.01     14.03 o 
   0   8   6       42.65       53.42     13.99 o 
   1   8   6      309.11      337.56     22.66 o 
   2   8   6      170.07      194.80     19.00 o 
   3   8   6      238.23      281.04     22.61 o 
   4   8   6      288.60      339.87     24.88 o 
   5   8   6      137.89      158.41     21.32 o 
 -10   9   6        8.22      -32.79     28.84 o 
  -9   9   6      166.52      161.97     19.65 o 
  -8   9   6      116.83      108.22     17.13 o 
  -7   9   6        9.35        9.93     13.44 o 
  -6   9   6      145.04      119.85     16.00 o 
  -5   9   6      148.04      165.72     16.36 o 
  -4   9   6      220.48      255.18     21.07 o 
  -2   9   6       52.16       64.32     21.95 o 
  -1   9   6       78.57       59.42     22.34 o 
   0   9   6      183.18      164.43     26.93 o 
   1   9   6       96.45      101.45     25.11 o 
   2   9   6      153.47      226.14     20.21 o 
   3   9   6        4.49        9.52     14.31 o 
   4   9   6       46.99       24.66     15.24 o 
   5   9   6        8.80       22.59     16.49 o 
 -10  10   6       41.54      -15.74     30.84 o 
  -9  10   6      412.23      399.07     24.63 o 
  -8  10   6      402.55      379.86     24.09 o 
  -7  10   6     1404.14     1479.13     36.50 o 
  -6  10   6       98.10      110.53     15.77 o 
  -5  10   6      472.03      464.59     22.36 o 
  -4  10   6       62.41       57.10     22.23 o 
  -3  10   6      476.51      473.89     36.65 o 
  -2  10   6      521.61      628.43     40.55 o 
  -1  10   6     1314.65     1270.48     55.82 o 
   0  10   6     1085.40     1029.41     50.88 o 
   1  10   6      858.07      873.92     47.23 o 
   2  10   6      157.30      176.74     29.02 o 
   3  10   6       55.61       54.48     23.77 o 
   4  10   6        0.70       -2.21     22.55 o 
  -9  11   6       20.18        4.19     35.00 o 
  -8  11   6       64.55       69.76     16.97 o 
  -7  11   6       64.79       74.58     15.62 o 
  -6  11   6      383.54      418.04     22.54 o 
  -5  11   6      513.63      494.57     23.07 o 
  -4  11   6      878.04      928.55     38.98 o 
  -3  11   6      838.05      870.32     52.20 o 
  -2  11   6      324.13      326.99     33.53 o 
  -1  11   6       37.52       34.52     20.82 o 
   0  11   6      150.20      183.99     28.67 o 
   1  11   6      157.83      168.68     28.54 o 
   2  11   6      561.30      633.16     43.72 o 
   3  11   6      267.60      253.90     33.74 o 
   4  11   6      872.88      936.33     53.61 o 
  -9  12   6       93.63       95.68     34.74 o 
  -8  12   6      172.97      216.30     20.28 o 
  -7  12   6       31.17       32.82     14.51 o 
  -6  12   6       12.94       -4.34     13.26 o 
  -5  12   6       10.43        0.74     12.20 o 
  -4  12   6       90.32       69.86     14.04 o 
  -3  12   6       21.84       21.55     14.83 o 
  -2  12   6        5.92        6.16     19.26 o 
  -1  12   6       21.80       24.68     21.04 o 
   0  12   6        0.38       10.63     20.04 o 
   1  12   6        0.00       12.45     21.12 o 
   2  12   6       60.72       48.40     24.55 o 
   3  12   6        0.90       -9.02     20.47 o 
   4  12   6      168.43      200.99     33.05 o 
  -9  13   6       16.31      -30.01     31.01 o 
  -8  13   6       27.61        8.66     15.27 o 
  -7  13   6      300.48      357.64     29.73 o 
  -6  13   6      416.17      403.68     27.72 o 
  -5  13   6      206.01      270.40     19.77 o 
  -4  13   6      738.07      678.54     33.10 o 
  -3  13   6       39.17       25.60     15.65 o 
  -2  13   6     1464.57     1351.80     57.86 o 
  -1  13   6        0.10        0.52     18.78 o 
   0  13   6       25.90       -0.82     19.04 o 
   1  13   6        7.86       -6.12     19.69 o 
   2  13   6       68.04       99.63     26.76 o 
   3  13   6      371.41      411.65     39.95 o 
  -8  14   6      127.26      114.73     22.71 o 
  -7  14   6      121.34      129.57     17.87 o 
  -6  14   6      107.42      116.30     17.26 o 
  -5  14   6       95.17      112.35     16.47 o 
  -4  14   6       68.71       92.00     15.48 o 
  -3  14   6      689.07      661.04     30.47 o 
  -2  14   6       96.55      151.67     27.63 o 
  -1  14   6      296.93      351.84     35.61 o 
   0  14   6      532.58      486.77     39.95 o 
   1  14   6      420.59      463.01     39.60 o 
   2  14   6       80.40       93.34     26.76 o 
   3  14   6        0.95      -20.60     21.86 o 
  -7  15   6       56.35       55.57     16.36 o 
  -6  15   6       17.33       25.06     15.15 o 
  -5  15   6       56.48       34.30     14.77 o 
  -4  15   6       43.78       35.72     13.65 o 
  -3  15   6        0.06        1.45     15.18 o 
  -2  15   6        0.91        5.94     19.91 o 
  -1  15   6       40.79       20.78     22.16 o 
   0  15   6      141.73      135.80     28.06 o 
   1  15   6       47.09       28.76     23.81 o 
   2  15   6       35.61       43.03     24.90 o 
  -7  16   6        4.21      -14.52     17.22 o 
  -6  16   6       73.68       51.85     18.33 o 
  -5  16   6        1.98        5.34     13.80 o 
  -4  16   6        0.11       11.22     13.24 o 
  -3  16   6       25.49       16.09     24.44 o 
  -2  16   6        6.58      -31.36     16.87 o 
  -1  16   6      120.11      166.51     29.80 o 
   0  16   6       98.78       76.51     25.72 o 
   1  16   6      311.70      339.22     37.43 o 
  -6  17   6       81.28       52.34     19.91 o 
  -5  17   6       58.94       69.80     17.58 o 
  -4  17   6        0.10       22.59     13.88 o 
  -3  17   6        4.36        1.62     27.77 o 
  -2  17   6      553.06      557.04     41.55 o 
  -1  17   6      142.30      141.96     28.32 o 
   0  17   6      152.88      191.40     30.79 o 
  -5  18   6       72.43       65.20     20.18 o 
  -4  18   6       46.33       52.84     15.41 o 
  -3  18   6       60.79       56.11     14.86 o 
  -2  18   6        3.53      -10.67     19.34 o 
  -1  18   6      501.42      509.41     41.03 o 
  -9   1   7        0.29      -27.42     13.71 o 
  -8   1   7       40.88       28.27     12.19 o 
  -7   1   7      264.15      238.44     15.94 o 
  -6   1   7      201.01      204.31     14.96 o 
  -5   1   7      963.90      926.29     23.42 o 
  -4   1   7       29.02       39.99     14.54 o 
  -3   1   7     1327.92     1327.42     45.78 o 
  -2   1   7       31.61       59.13     16.13 o 
  -1   1   7       40.41       41.98     15.59 o 
   0   1   7        8.06        2.01     17.67 o 
   1   1   7      271.62      256.96     23.24 o 
   2   1   7      704.98      791.28     33.69 o 
   3   1   7      105.10      127.34     20.83 o 
  -9   2   7      265.57      293.06     24.61 o 
  -8   2   7       25.09       17.33     18.72 o 
  -7   2   7        3.02       -0.64     10.70 o 
  -6   2   7        7.34       -5.25     10.22 o 
  -5   2   7       61.76       51.40     11.32 o 
  -4   2   7      229.18      243.26     21.04 o 
  -3   2   7      141.46      170.14     19.05 o 
  -2   2   7      431.35      419.84     24.60 o 
  -1   2   7      934.53      982.55     34.48 o 
   0   2   7      515.30      569.00     37.97 o 
   1   2   7      567.67      592.87     29.69 o 
   2   2   7      548.73      540.82     29.29 o 
   3   2   7      176.71      180.08     23.31 o 
  -9   3   7      134.57      134.48     20.01 o 
  -8   3   7       16.08       -3.84     11.64 o 
  -7   3   7        1.07      -11.77     10.64 o 
  -6   3   7       20.39       17.30     10.68 o 
  -5   3   7       32.17       41.84     10.92 o 
  -4   3   7      191.28      178.82     19.18 o 
  -3   3   7        3.95      -12.52     12.92 o 
  -2   3   7       10.14       11.36     13.77 o 
  -1   3   7       43.25       56.76     15.87 o 
   0   3   7      129.83      137.91     19.11 o 
   1   3   7      140.09      150.26     20.19 o 
   2   3   7        1.98       15.12     15.42 o 
   3   3   7        2.11       -1.80     24.57 o 
  -9   4   7      394.83      445.47     29.90 o 
  -8   4   7      581.27      623.26     21.81 o 
  -7   4   7      602.17      631.72     21.37 o 
  -6   4   7      161.55      200.37     21.75 o 
  -5   4   7       27.34       38.10     10.79 o 
  -4   4   7      248.22      275.35     21.68 o 
  -3   4   7      438.83      451.42     24.84 o 
  -2   4   7      375.70      377.82     23.82 o 
  -1   4   7      752.86      791.66     31.54 o 
   0   4   7      820.28      845.52     33.38 o 
   1   4   7        7.45        6.83     20.82 o 
   2   4   7        0.07      -16.42     14.58 o 
   3   4   7        0.22       -9.51     15.89 o 
  -9   5   7      131.95      136.04     23.15 o 
  -8   5   7      266.78      245.57     25.25 o 
  -7   5   7      305.87      313.40     26.12 o 
  -6   5   7     1096.27     1125.39     45.79 o 
  -5   5   7      378.84      418.29     19.46 o 
  -4   5   7     1001.42      982.53     50.14 o 
  -3   5   7      311.38      319.29     22.88 o 
  -2   5   7       65.69       59.95     16.37 o 
  -1   5   7       52.37       53.51     25.96 o 
   0   5   7      406.76      421.18     26.03 o 
   1   5   7        0.13        6.88     15.30 o 
   2   5   7      679.85      660.89     31.53 o 
   3   5   7      390.35      429.38     28.87 o 
  -9   6   7      389.70      385.70     30.88 o 
  -8   6   7       32.62       50.32     35.20 o 
  -7   6   7        9.48       21.35     17.41 o 
  -6   6   7       67.64       44.15     17.70 o 
  -5   6   7      279.37      348.53     25.23 o 
  -4   6   7      225.06      267.22     32.36 o 
  -3   6   7      171.87      152.02     27.93 o 
  -2   6   7      231.54      257.64     22.53 o 
  -1   6   7        0.97        7.70     14.14 o 
   0   6   7      697.28      742.25     31.40 o 
   1   6   7      993.36     1005.63     36.52 o 
   2   6   7      100.30       73.86     18.43 o 
  -8   7   7        2.23      -13.22     40.58 o 
  -7   7   7      108.87      112.70     21.04 o 
  -6   7   7        0.06      -24.34     13.79 o 
  -5   7   7        0.31        4.86     14.57 o 
  -4   7   7      164.31      185.98     29.15 o 
  -3   7   7      244.71      240.76     31.45 o 
  -2   7   7      126.63      176.53     29.97 o 
  -1   7   7      559.13      575.51     42.68 o 
   0   7   7      233.15      236.38     33.31 o 
   1   7   7      189.15      216.67     22.07 o 
   2   7   7      188.21      210.34     23.77 o 
  -8   8   7       67.52       45.83     21.23 o 
  -7   8   7       29.54       31.25     15.48 o 
  -6   8   7      118.03      119.39     19.23 o 
  -5   8   7       22.39       10.76     13.72 o 
  -4   8   7       68.33       42.29     22.51 o 
  -3   8   7      111.24      114.50     26.89 o 
  -2   8   7        5.20      -10.19     19.56 o 
  -1   8   7       49.23       84.06     25.85 o 
   0   8   7      448.15      414.60     37.60 o 
   1   8   7       39.21       47.45     24.94 o 
   2   8   7       61.48       18.61     24.77 o 
  -8   9   7       42.26       33.40     19.66 o 
  -7   9   7      451.26      436.96     25.33 o 
  -6   9   7        1.66      -10.75     13.64 o 
  -5   9   7       30.38       17.10     13.98 o 
  -4   9   7        1.10        4.51     21.25 o 
  -3   9   7        5.77       -0.22     21.30 o 
  -2   9   7        1.30       -9.67     20.56 o 
  -1   9   7      336.67      337.22     37.60 o 
   0   9   7       14.00       -5.46     21.12 o 
   1   9   7        5.77       23.07     24.59 o 
  -7  10   7        4.43        1.02     15.13 o 
  -6  10   7        9.93        5.55     14.53 o 
  -5  10   7       74.35       55.28     15.09 o 
  -4  10   7      143.10      119.10     28.41 o 
  -3  10   7      243.83      234.56     33.40 o 
  -2  10   7      110.40       90.26     26.76 o 
  -1  10   7       14.97       38.78     23.20 o 
   0  10   7       14.19        3.73     21.95 o 
   1  10   7      109.16       97.11     27.46 o 
  -7  11   7       61.94       68.21     17.30 o 
  -6  11   7       11.77       -2.38     14.26 o 
  -5  11   7       41.17       60.67     15.56 o 
  -4  11   7        1.17        5.77     20.95 o 
  -3  11   7        8.92       17.26     23.16 o 
  -2  11   7       19.49       13.32     22.51 o 
  -1  11   7      185.55      194.35     32.10 o 
   0  11   7        4.26      -14.70     20.69 o 
  -6  12   7       11.56       15.85     14.87 o 
  -5  12   7       47.38       40.27     15.11 o 
  -4  12   7       17.57       15.17     21.79 o 
  -3  12   7        0.06      -27.32     19.04 o 
  -2  12   7      214.68      211.44     33.14 o 
  -1  12   7      290.02      328.07     37.13 o 
   0  12   7      154.10      164.30     32.05 o 
  -5  13   7       14.05       29.57     15.17 o 
  -4  13   7        7.52       35.15     31.03 o 
  -3  13   7        6.44        3.56     21.64 o 
  -2  13   7       55.70       54.61     25.03 o 
  -1  13   7       19.13       15.18     21.95 o 
  -5   0   8      382.59      370.01     26.01 o 
  -4   0   8        6.33        6.68     21.90 o 
  -3   0   8       23.83       35.44     23.55 o 
  -2   0   8        3.73       -7.42     21.73 o 
  -5   1   8       33.22       66.36     24.68 o 
  -4   1   8        6.81       -9.73     15.28 o 
  -3   1   8       29.47       37.20     16.98 o 
  -2   1   8       30.14       32.03     17.76 o 
  -5   2   8       44.44       76.54     17.39 o 
  -4   2   8        7.93       -9.66     15.19 o 
  -3   2   8      109.43      104.73     25.16 o 
  -2   2   8        0.03      -11.02     15.13 o 
  -5   3   8        4.43       15.81     13.21 o 
  -4   3   8      116.07      105.32     19.86 o 
  -3   3   8       31.56       23.14     16.56 o 
  -2   3   8        4.35       20.12     16.48 o 
  -4   4   8      100.48       57.99     26.11 o 
  -3   4   8        0.11      -24.04     14.53 o 
                                                 
